# Supplementary material for: (E)-N′-(3,5-Dibromo-2-hydroxy­benzyl­idene)-2-methoxy­benzohydrazide
Source: Acta Crystallogr Sect E Struct Rep Online. 2009 Jun 17;65(Pt 7):o1587. doi: 10.1107/S1600536809022168 (PMC2969285; doi:10.1107/S1600536809022168)
Supplement: Supplementary file 2 [file e-65-o1587-Isup2.hkl]

# 
# h,k,l, Fc-squared, Fo-squared, sigma(Fo-squared) and status flag 
# 
data_I
_shelx_title ' P1 in   Cc' 
_shelx_refln_list_code          4 
_shelx_F_calc_maximum      322.78 
_exptl_crystal_F_000       840.00 
_reflns_d_resolution_high  0.7830 
 
loop_ 
 _symmetry_equiv_pos_as_xyz 
 'x, y, z' 
 'x, -y, z+1/2' 
 'x+1/2, y+1/2, z' 
 'x+1/2, -y+1/2, z+1/2' 
 
_cell_length_a    10.8861 
_cell_length_b    12.9559 
_cell_length_c    10.9647 
_cell_angle_alpha  90.000 
_cell_angle_beta   96.476 
_cell_angle_gamma  90.000 
 
_shelx_F_squared_multiplier     1.000 
 
loop_ 
 _refln_index_h 
 _refln_index_k 
 _refln_index_l 
 _refln_F_squared_calc 
 _refln_F_squared_meas 
 _refln_F_squared_sigma 
 _refln_observed_status 
   3   1 -13      340.46      299.45     64.00 o 
   5   1 -13      231.16      262.69     50.27 o 
   4   2 -13      166.55      138.27     61.63 o 
   6   2 -13       48.04       57.87     44.39 o 
   5   3 -13      380.17      289.18     72.69 o 
   4   0 -12      696.53      992.37    101.92 o 
   6   0 -12      704.24      586.26     87.70 o 
   8   0 -12      613.12      680.28     97.18 o 
   3   1 -12      137.76      138.02     36.03 o 
   5   1 -12      129.19      101.87     39.94 o 
   7   1 -12       40.98       96.11     46.22 o 
   4   2 -12      136.70      108.20     38.24 o 
   6   2 -12        2.40        3.92     36.77 o 
   8   2 -12       25.74       53.75     46.23 o 
   5   3 -12      287.59      288.52     47.57 o 
   7   3 -12      286.31      340.15     58.07 o 
   6   4 -12      208.83      169.11     49.08 o 
   7   5 -12       69.33       59.26     64.00 o 
   3   1 -11     1120.25     1068.60    103.90 o 
   5   1 -11      660.45      635.78     60.84 o 
   7   1 -11      114.95      186.99     46.21 o 
   9   1 -11       40.98       16.69     44.66 o 
   2   2 -11      674.15      467.74     64.00 o 
   4   2 -11      104.72       95.19     33.40 o 
   6   2 -11       93.81       69.41     37.88 o 
   8   2 -11      314.45      337.36     52.37 o 
   3   3 -11      104.59       86.31     32.51 o 
   5   3 -11      892.04      781.41     63.75 o 
   7   3 -11      331.27      439.58     54.77 o 
   9   3 -11      152.00      149.25     49.25 o 
   4   4 -11      342.08      483.81     51.66 o 
   6   4 -11      414.62      423.33     51.32 o 
   8   4 -11      253.02      257.60     53.25 o 
   5   5 -11      286.66      314.65     49.25 o 
   7   5 -11        8.59      -20.81     39.81 o 
   6   6 -11       63.68      112.03     45.31 o 
   8   6 -11       69.15       20.54     71.90 o 
   7   7 -11      340.17      213.33     83.75 o 
   2   0 -10      640.41      665.27     69.53 o 
   4   0 -10     1721.35     1629.19    123.26 o 
   6   0 -10     1135.82     1228.61    112.98 o 
   8   0 -10     1363.09     1369.25    123.26 o 
  10   0 -10      245.55      283.65     78.22 o 
   1   1 -10      569.22      620.26     44.85 o 
   3   1 -10      531.75      529.84     45.25 o 
   5   1 -10     1484.87     1657.49     92.70 o 
   7   1 -10      446.70      489.44     55.23 o 
   9   1 -10      424.91      464.75     55.54 o 
   2   2 -10     4362.26     4255.20    183.53 o 
   4   2 -10      739.84      856.60     60.31 o 
   6   2 -10      169.97      121.41     38.25 o 
   8   2 -10      247.65      222.58     45.53 o 
  10   2 -10       48.05       89.16     46.92 o 
   3   3 -10      811.95      699.79     54.11 o 
   5   3 -10      235.16      363.04     43.64 o 
   7   3 -10       74.88      110.70     44.25 o 
   9   3 -10      109.47      135.40     46.21 o 
   4   4 -10      493.08      750.50     58.07 o 
   6   4 -10      974.29     1090.67     75.42 o 
   8   4 -10      349.89      376.97     52.53 o 
  10   4 -10       23.90        8.80     41.24 o 
   5   5 -10      648.85      650.81     57.97 o 
   7   5 -10      102.66      115.77     42.19 o 
   9   5 -10       74.57       69.69     47.01 o 
   4   6 -10      144.89      218.07     60.05 o 
   6   6 -10       44.28       43.88     49.38 o 
   8   6 -10       20.89       51.64     43.83 o 
   5   7 -10       78.05      112.98     64.79 o 
   7   7 -10      190.71      179.75     49.53 o 
   6   8 -10      383.47      488.28     93.23 o 
   8   8 -10       56.67       33.97     78.22 o 
   7   9 -10      168.86      155.65     81.38 o 
   1   1  -9     3669.34     4047.45    165.59 o 
   3   1  -9     1553.81     1481.20     78.21 o 
   5   1  -9     1176.01     1207.32     72.06 o 
   7   1  -9      214.60      245.37     40.12 o 
   9   1  -9       80.07       32.71     35.14 o 
  11   1  -9       27.33       34.51     43.23 o 
   0   2  -9      551.90      542.01     52.15 o 
   2   2  -9      747.38     1042.34     59.78 o 
   4   2  -9      526.81      430.20     42.42 o 
   6   2  -9      440.30      534.31     51.39 o 
   8   2  -9      218.88      234.65     42.28 o 
  10   2  -9      102.14       78.41     39.65 o 
   1   3  -9      185.34      263.89     40.30 o 
   3   3  -9      103.85      267.39     33.71 o 
   5   3  -9     2711.91     2791.34    130.81 o 
   7   3  -9      888.96      842.24     62.87 o 
   9   3  -9      607.22      621.74     95.21 o 
  11   3  -9      117.64      142.85     45.51 o 
   2   4  -9     2057.98     1953.92    138.27 o 
   4   4  -9      137.79       79.41     30.91 o 
   6   4  -9      199.46      162.20     37.19 o 
   8   4  -9      445.95      459.29     53.63 o 
  10   4  -9       45.02       83.22     41.95 o 
   3   5  -9     2639.97     2920.22    182.51 o 
   5   5  -9      919.88      910.62     65.25 o 
   7   5  -9       57.28       40.01     43.06 o 
   9   5  -9       51.14       56.45     52.54 o 
   4   6  -9      702.93      813.81     88.49 o 
   6   6  -9      344.69      338.95     46.51 o 
   8   6  -9      118.73       97.78     43.41 o 
  10   6  -9      129.79      130.82     46.66 o 
   5   7  -9      775.80      767.19     94.02 o 
   7   7  -9      766.73      894.72    146.96 o 
   9   7  -9      267.79      332.27     54.37 o 
   6   8  -9     1446.32     1340.01    135.90 o 
   8   8  -9      894.42      883.33    116.14 o 
   5   9  -9      212.91      199.11     70.32 o 
   7   9  -9      262.34      405.32     89.28 o 
   6  10  -9       58.37      133.53     75.85 o 
   0   0  -8     2105.68     1927.85    127.21 o 
   2   0  -8      415.43      295.50     44.25 o 
   4   0  -8      877.87      872.27     80.59 o 
   6   0  -8     2832.91     2947.08    192.78 o 
   8   0  -8     2390.59     2243.10    161.18 o 
  10   0  -8      899.50      969.45    104.29 o 
  12   0  -8       50.67       57.68     60.05 o 
   1   1  -8     1460.77     1445.73     68.98 o 
   3   1  -8     1651.60     1685.85     82.69 o 
   5   1  -8     1349.29     1265.48     74.51 o 
   7   1  -8      931.11      870.07     63.10 o 
   9   1  -8      299.23      275.95     44.04 o 
  11   1  -8      302.93      336.17     73.48 o 
   0   2  -8     4142.06     4128.28    237.03 o 
   2   2  -8     7804.16     8168.08    325.15 o 
   4   2  -8     3515.51     3309.42    157.23 o 
   6   2  -8     1603.79     1649.05     87.93 o 
   8   2  -8       49.13       64.53     35.45 o 
  10   2  -8      101.77      103.16     39.38 o 
  12   2  -8      131.55      108.55     49.69 o 
   1   3  -8     2046.76     1416.65    112.98 o 
   3   3  -8     3870.83     3415.06    151.90 o 
   5   3  -8      957.99      892.07     60.52 o 
   7   3  -8      241.59      222.10     38.44 o 
   9   3  -8      129.00      124.69     38.27 o 
  11   3  -8       86.77       79.61     45.00 o 
   2   4  -8     1052.02     1159.08     89.28 o 
   4   4  -8     1529.66     1313.98     76.24 o 
   6   4  -8     2296.06     2309.31    113.41 o 
   8   4  -8     1062.08     1070.18     53.75 o 
  10   4  -8      349.95      336.66     51.40 o 
   1   5  -8      394.38      341.32     47.41 o 
   3   5  -8       98.18       66.37     38.71 o 
   5   5  -8      714.26      695.46     53.18 o 
   7   5  -8      278.08      327.16     44.54 o 
   9   5  -8      384.87      427.43     38.50 o 
  11   5  -8       94.19       60.72     41.96 o 
  -6   6  -8      281.20      137.48     70.32 o 
   2   6  -8     2582.34     2485.66    165.13 o 
   4   6  -8      934.01      925.21     94.02 o 
   6   6  -8      119.55      104.45     35.29 o 
   8   6  -8      122.47      132.67     29.79 o 
  10   6  -8      120.08      116.36     34.08 o 
   3   7  -8     1396.10     1658.42    122.47 o 
   5   7  -8      423.38      555.44     75.85 o 
   7   7  -8      135.66      166.17     42.13 o 
   9   7  -8       95.70       77.89     32.11 o 
  -6   8  -8      507.57      583.89     97.97 o 
   4   8  -8     1682.38     1533.59    130.37 o 
   6   8  -8      102.38       43.46     59.26 o 
   8   8  -8      221.35      250.14     46.23 o 
  10   8  -8       11.36       -6.96     35.06 o 
  -7   9  -8      334.78      364.24     99.55 o 
   5   9  -8     1457.23     1788.79    143.01 o 
   7   9  -8      457.82      478.01     90.86 o 
   9   9  -8       11.22        1.98     43.09 o 
  -6  10  -8      114.29      309.72     97.97 o 
   6  10  -8      350.18      308.93     82.96 o 
   8  10  -8       68.40       21.33     70.32 o 
   7  11  -8      503.36      493.81    101.92 o 
  -1   1  -7     4821.75     4697.16    266.26 o 
   1   1  -7     4737.66     3920.75    165.19 o 
   3   1  -7     5652.45     6231.97    246.66 o 
   5   1  -7     2851.03     2744.38    126.52 o 
   7   1  -7      672.86      676.69     35.37 o 
   9   1  -7       25.27      -11.31     31.47 o 
  11   1  -7        0.92      -26.86     37.99 o 
   0   2  -7      381.02      448.78     42.67 o 
   2   2  -7     1755.40     1959.16     89.93 o 
   4   2  -7      148.78      264.19     35.55 o 
   6   2  -7      628.95      693.97     51.12 o 
   8   2  -7      243.45      247.05     32.72 o 
  10   2  -7      304.82      249.31     43.17 o 
  12   2  -7       18.25      -40.85     37.38 o 
  -1   3  -7     5944.78     5676.88    319.20 o 
   1   3  -7     2242.27     2341.86    142.22 o 
   3   3  -7     1685.11     1710.51     82.39 o 
   5   3  -7     1195.44     1288.99     70.07 o 
   7   3  -7     2213.66     1992.21     74.97 o 
   9   3  -7      358.16      345.37     31.68 o 
  11   3  -7      180.43      237.34     48.60 o 
  -6   4  -7     1147.66      624.97     83.75 o 
   0   4  -7     3455.88     4158.31    218.07 o 
   2   4  -7      948.44      974.54     55.84 o 
   4   4  -7     1593.13     1728.18     86.28 o 
   6   4  -7     1015.65      997.00     45.71 o 
   8   4  -7     1473.47     1569.75     64.67 o 
  10   4  -7      258.93      270.46     36.19 o 
  12   4  -7       42.08      -19.00     45.43 o 
  -5   5  -7     1832.45      865.16    106.66 o 
   1   5  -7     9404.59     8010.05    473.27 o 
   3   5  -7     6058.08     5917.80    246.10 o 
   5   5  -7     2997.56     2970.82    134.73 o 
   7   5  -7      841.35      884.59     45.23 o 
   9   5  -7       54.24       45.26     25.79 o 
  11   5  -7       96.64       80.30     33.22 o 
  -6   6  -7      838.86      737.17     98.76 o 
  -4   6  -7      881.75      817.76     94.02 o 
   2   6  -7     6547.05     6144.62    361.08 o 
   4   6  -7     2897.84     2909.44    130.99 o 
   6   6  -7     1126.61     1160.74     52.63 o 
   8   6  -7      193.83      227.57     31.35 o 
  10   6  -7      223.87      228.55     34.38 o 
  -7   7  -7     1478.44     1072.96    128.79 o 
  -5   7  -7      603.41      663.69     86.12 o 
   3   7  -7      368.16      454.31     60.84 o 
   5   7  -7     1655.97     1765.09    132.74 o 
   7   7  -7     1542.88     1562.30     67.33 o 
   9   7  -7      649.30      607.50     44.51 o 
  11   7  -7      106.16       67.06     52.35 o 
  -8   8  -7       38.40      -44.25     76.64 o 
  -6   8  -7     1444.93     1857.53    161.97 o 
  -4   8  -7     1978.27     2104.04    165.13 o 
   2   8  -7      789.05      750.60     77.43 o 
   4   8  -7      146.46      150.91     52.15 o 
   6   8  -7     1142.46     1076.91    111.40 o 
   8   8  -7      592.30      549.29     42.52 o 
  10   8  -7      425.19      408.70    101.07 o 
  -7   9  -7      472.82      517.52    105.08 o 
  -5   9  -7      222.66      248.09     73.48 o 
   3   9  -7     1862.33     2032.14    146.17 o 
   5   9  -7     1269.70     1364.51    122.47 o 
   7   9  -7      429.09      517.69     53.91 o 
   9   9  -7      171.94      197.29     79.01 o 
  -6  10  -7      247.07      429.82     91.65 o 
  -4  10  -7       26.61       95.60     70.32 o 
   4  10  -7     1960.11     1739.01    144.59 o 
   6  10  -7      372.56      411.64     81.38 o 
   8  10  -7        7.73      -10.00     39.31 o 
  -5  11  -7     1020.87     1184.36    134.32 o 
   5  11  -7      184.75      188.83     69.53 o 
   7  11  -7      328.60      382.41     82.96 o 
  -4  12  -7      739.99      888.07    116.14 o 
   6  12  -7      591.63      550.70     98.76 o 
   0   0  -6    12276.27    15630.59    846.20 o 
   2   0  -6     3093.98     2918.64    175.40 o 
   4   0  -6     1357.19     1374.78     94.81 o 
   6   0  -6     2648.21     2457.86     94.24 o 
   8   0  -6     2776.45     2799.33    180.93 o 
  10   0  -6     1595.96     1528.85    124.05 o 
  12   0  -6      342.89      318.41     75.06 o 
  -1   1  -6     3739.00     4121.17    225.97 o 
   1   1  -6     4397.27     3483.91    150.84 o 
   3   1  -6      585.88      739.10     41.55 o 
   5   1  -6     2025.10     2160.11     99.33 o 
   7   1  -6     1947.21     1923.64     68.35 o 
   9   1  -6      828.21      857.33     63.19 o 
  11   1  -6      431.64      491.45     55.30 o 
  13   1  -6      123.54       79.78     47.80 o 
   0   2  -6    13597.26    15318.50    820.92 o 
   2   2  -6    15957.11    15585.96    602.40 o 
   4   2  -6    15004.90    13743.60    667.64 o 
   6   2  -6     2221.81     2064.59     73.24 o 
   8   2  -6      693.50      624.02     36.10 o 
  10   2  -6      296.27      256.18     42.75 o 
  12   2  -6      177.76      150.70     45.16 o 
  -5   3  -6      838.04      820.13     82.96 o 
  -1   3  -6     2449.84     2532.28    146.96 o 
   1   3  -6     2449.74     3038.27    118.61 o 
   3   3  -6     6105.08     6161.47    248.32 o 
   5   3  -6     3464.42     3640.48    114.99 o 
   7   3  -6      472.38      365.04     27.36 o 
   9   3  -6      167.23      177.92     26.95 o 
  11   3  -6       33.11       23.31     37.99 o 
  -6   4  -6     2828.71     3904.68    242.56 o 
  -4   4  -6     7059.15     7274.47    448.78 o 
   0   4  -6     6436.08     6451.18    353.97 o 
   2   4  -6      430.33      376.83     31.85 o 
   4   4  -6     2518.78     2159.41    102.75 o 
   6   4  -6     1139.45     1199.51     49.17 o 
   8   4  -6      802.74      845.96     44.76 o 
  10   4  -6      646.03      603.52     57.39 o 
  12   4  -6       86.90       71.80     45.00 o 
  -5   5  -6      402.69       48.99     45.83 o 
  -3   5  -6     8797.86     9756.97    582.31 o 
   1   5  -6       67.73      120.10     30.02 o 
   3   5  -6       57.69       84.93     23.74 o 
   5   5  -6      847.30      908.75     41.68 o 
   7   5  -6      849.42      830.09     42.94 o 
   9   5  -6      400.15      385.21     34.41 o 
  11   5  -6      134.68      126.91     31.82 o 
  -6   6  -6      332.39      167.50     61.63 o 
   0   6  -6     2460.49     2274.70    142.22 o 
   2   6  -6     3549.84     3478.03    207.01 o 
   4   6  -6     1229.03     1209.02     67.49 o 
   6   6  -6      310.74      299.38     26.53 o 
   8   6  -6      221.35      214.06     30.02 o 
  10   6  -6       35.03      -19.98     38.42 o 
  12   6  -6       65.48       59.56     35.25 o 
  -5   7  -6     1264.97     1003.43    110.61 o 
  -3   7  -6     2895.26     2337.12    183.30 o 
   1   7  -6     2281.00     1870.17    131.16 o 
   3   7  -6     1073.09     1280.76     97.97 o 
   5   7  -6      875.91      860.45     52.57 o 
   7   7  -6       43.89       72.22     24.99 o 
   9   7  -6       33.54       23.87     27.88 o 
  11   7  -6       93.00       36.22     34.80 o 
  -6   8  -6      424.63      390.31     82.17 o 
  -4   8  -6     1165.64     1136.17    118.52 o 
  -2   8  -6      866.28     1150.39    105.87 o 
   2   8  -6      767.90      938.64     82.17 o 
   4   8  -6     1889.62     1876.49    134.32 o 
   6   8  -6      796.50      635.88     49.53 o 
   8   8  -6       45.64       60.20     27.91 o 
  10   8  -6      145.09      127.59     51.50 o 
  -5   9  -6      955.23      937.85    108.24 o 
  -3   9  -6      873.85      839.09     99.55 o 
   3   9  -6     3203.03     2810.39    188.83 o 
   5   9  -6      801.19      835.65     56.24 o 
   7   9  -6      449.81      561.11     50.45 o 
   9   9  -6      138.62       74.12     41.71 o 
  -6  10  -6      108.96       65.58     72.69 o 
  -4  10  -6      708.60      703.98     99.55 o 
  -2  10  -6      857.02      888.86     98.76 o 
   4  10  -6      123.35      163.55     54.52 o 
   6  10  -6      158.02      141.27     37.68 o 
   8  10  -6      328.67      415.17     50.96 o 
  -7  11  -6       47.75       75.06     84.54 o 
  -5  11  -6      689.88      635.24    105.08 o 
  -3  11  -6     2739.05     2430.35    195.95 o 
   3  11  -6       76.07       50.57     48.99 o 
   5  11  -6      409.49      391.10     77.43 o 
   7  11  -6      348.27      361.13     49.47 o 
   9  11  -6      390.88      355.59     57.52 o 
  -6  12  -6      374.78      318.41     89.28 o 
  -4  12  -6      347.88      361.08     82.96 o 
   4  12  -6      952.97      890.44    103.50 o 
   6  12  -6      519.85      430.46     52.75 o 
   8  12  -6      195.01      143.85     58.86 o 
  -5  13  -6      369.36      415.59    101.13 o 
  -3  13  -6        3.57      -19.75     60.84 o 
   5  13  -6     1084.35      856.47    115.35 o 
  -5   1  -5     3049.70     3020.56    197.53 o 
  -1   1  -5     4823.37     4478.30    248.88 o 
   1   1  -5    10951.56     9147.50    366.34 o 
   3   1  -5     6005.93     5693.82    234.63 o 
   5   1  -5     3403.48     3606.07     91.37 o 
   7   1  -5     1937.04     1879.21     65.87 o 
   9   1  -5      271.51      251.17     26.41 o 
  11   1  -5      115.66      120.67     40.12 o 
  13   1  -5       27.88      -16.20     43.08 o 
  -4   2  -5      251.92      341.32     41.09 o 
   0   2  -5     3145.78     2892.56    174.61 o 
   2   2  -5     4656.29     5311.53    210.56 o 
   4   2  -5     1558.09     1203.84     45.56 o 
   6   2  -5      559.67      546.59     29.37 o 
   8   2  -5      489.82      440.53     30.33 o 
  10   2  -5       88.18       77.60     25.68 o 
  12   2  -5      109.36       80.28     42.28 o 
  -3   3  -5     8111.53     9045.88    519.89 o 
  -1   3  -5    10591.80    11012.44    591.79 o 
   1   3  -5    10742.10    11423.21    435.69 o 
   3   3  -5     1133.49     1019.36     53.35 o 
   5   3  -5      183.39      319.31     21.45 o 
   7   3  -5     4164.90     4133.57    131.75 o 
   9   3  -5      950.73      885.16     45.85 o 
  11   3  -5      872.91      870.94     50.49 o 
  13   3  -5       67.14      106.10     48.14 o 
  -4   4  -5     5420.20     5963.69    358.71 o 
  -2   4  -5     4993.63     5092.07    201.47 o 
   0   4  -5     7354.52     7017.69    395.84 o 
   2   4  -5     2697.93     2559.51    109.73 o 
   4   4  -5     3295.26     3409.12    107.55 o 
   6   4  -5      495.34      389.96     33.42 o 
   8   4  -5     1340.32     1205.14     63.56 o 
  10   4  -5      682.70      605.82     60.01 o 
  12   4  -5       27.84      -36.22     30.93 o 
  -3   5  -5      789.97      851.73     79.80 o 
  -1   5  -5     1360.25     1623.66     90.86 o 
   1   5  -5     9067.31     8345.06    474.06 o 
   3   5  -5     6174.18     6022.00    239.48 o 
   5   5  -5     6413.42     6100.35    185.84 o 
   7   5  -5     1715.50     1695.22     64.83 o 
   9   5  -5       81.38       72.92     39.43 o 
  11   5  -5      307.77      310.70     37.01 o 
  -2   6  -5       86.46      185.67     41.09 o 
   0   6  -5     2369.22     2584.42    143.80 o 
   2   6  -5     8905.00     8207.58    472.48 o 
   4   6  -5     5058.46     5233.90    160.75 o 
   6   6  -5     2752.17     2698.40     92.14 o 
   8   6  -5      412.46      402.72     33.58 o 
  10   6  -5      403.53      327.34     35.92 o 
  12   6  -5       98.02       86.12     45.79 o 
  -3   7  -5     6503.78     6936.30    422.70 o 
  -1   7  -5     9571.12     9045.09    571.24 o 
   1   7  -5     4946.89     4554.15    272.59 o 
   3   7  -5     1398.01     1408.75    105.08 o 
   5   7  -5     1569.51     1422.85     69.07 o 
   7   7  -5     1993.61     2038.19     76.60 o 
   9   7  -5      880.20      886.66     49.60 o 
  11   7  -5      150.60      134.41     46.35 o 
  -4   8  -5     3689.02     3512.79    240.19 o 
  -2   8  -5     5715.21     5375.85    351.60 o 
   0   8  -5     4539.94     4599.97    263.10 o 
   2   8  -5     1019.23     1115.62     88.49 o 
   4   8  -5      535.31      649.57     42.05 o 
   6   8  -5      886.16     1143.97     57.14 o 
   8   8  -5     1946.97     1877.72     77.19 o 
  10   8  -5     1284.24     1347.44     66.03 o 
  -3   9  -5      366.49      399.00     67.16 o 
  -1   9  -5     1592.62     1534.38    131.16 o 
   1   9  -5     3713.59     3218.09    206.22 o 
   3   9  -5     4338.39     3493.83    230.71 o 
   5   9  -5     1310.33     1271.92     68.51 o 
   7   9  -5     1063.50     1047.20     96.39 o 
   9   9  -5       36.56       38.11     40.92 o 
  11   9  -5      136.08      126.42     69.53 o 
  -4  10  -5        4.89      109.82     60.05 o 
  -2  10  -5      511.58      455.10     71.11 o 
   2  10  -5     3107.68     2782.74    188.83 o 
   4  10  -5     2895.79     2879.21    214.51 o 
   6  10  -5      909.41      764.45     56.31 o 
   8  10  -5      112.53      101.28     40.43 o 
  10  10  -5       44.36       78.22     54.12 o 
  -5  11  -5      258.03      352.39     75.06 o 
  -3  11  -5      907.34      990.79    107.45 o 
  -1  11  -5     1921.57     2326.85    170.66 o 
   3  11  -5      269.10      253.62     59.26 o 
   5  11  -5      282.24      277.42     38.72 o 
   7  11  -5      380.50      469.31     71.90 o 
   9  11  -5      267.41      302.35     54.29 o 
  -6  12  -5      551.91      435.35     98.76 o 
  -4  12  -5     1373.53     2052.68    161.18 o 
  -2  12  -5     2127.43     2157.77    173.82 o 
   4  12  -5      100.72      165.13     60.84 o 
   6  12  -5      626.77      667.31     59.80 o 
   8  12  -5      418.06      485.60     94.02 o 
  -5  13  -5      242.84      138.27     76.64 o 
  -3  13  -5       45.98       -3.95     64.00 o 
   5  13  -5       66.55       82.96     65.58 o 
   7  13  -5       13.10       13.01     44.75 o 
  -4  14  -5      341.86      327.10     86.12 o 
  -2  14  -5      602.57      858.84    109.82 o 
   6  14  -5       32.01       88.34     48.48 o 
   0   0  -4    26620.88    21388.06   1150.39 o 
   2   0  -4     4244.37     4114.85    234.66 o 
   4   0  -4      360.59      391.69     22.01 o 
   6   0  -4     3601.27     3541.11    129.28 o 
   8   0  -4     2943.09     2763.14    128.39 o 
  10   0  -4     1286.35     1192.26    103.50 o 
  12   0  -4      547.76      556.23     80.59 o 
  -1   1  -4     5161.27     7452.24    370.56 o 
   1   1  -4    18908.47    18079.91    684.38 o 
   3   1  -4     6414.55     6247.56    184.15 o 
   5   1  -4     2385.94     2732.81     68.94 o 
   7   1  -4     2476.74     2373.76     65.62 o 
   9   1  -4     1531.30     1390.43    128.91 o 
  11   1  -4      299.22      372.20     46.89 o 
  13   1  -4      102.66      151.51     47.24 o 
  -2   2  -4      938.04     1136.17     81.38 o 
   0   2  -4     8309.08     6673.20    394.26 o 
   2   2  -4    10462.14    11402.15    430.12 o 
   4   2  -4    21934.30    21778.29    626.41 o 
   6   2  -4     7206.65     6601.32    168.23 o 
   8   2  -4     1397.64     1451.41     57.09 o 
  10   2  -4      108.16      101.01     25.15 o 
  12   2  -4       55.37       44.51     39.49 o 
  -1   3  -4     3594.30     4274.45    225.18 o 
   1   3  -4     6531.48     6656.13    263.14 o 
   3   3  -4     8768.31     7671.00    229.21 o 
   5   3  -4     8059.03     8687.56    254.02 o 
   7   3  -4     1782.52     1788.68     64.83 o 
   9   3  -4     2011.38     1851.06     78.44 o 
  11   3  -4       24.70       25.44     25.95 o 
  13   3  -4      132.42      158.02     75.06 o 
  -2   4  -4    13664.86    13161.43    527.66 o 
   0   4  -4    10527.36     9534.95    532.53 o 
   2   4  -4     9249.57     8149.96    325.84 o 
   4   4  -4      665.18      826.86     34.05 o 
   6   4  -4     2770.11     2940.55     96.39 o 
   8   4  -4     2654.39     2583.10    104.97 o 
  10   4  -4      991.57     1024.52     53.03 o 
  12   4  -4      872.50      854.99     63.99 o 
  -1   5  -4    10039.86     9444.01    384.94 o 
   1   5  -4      412.63      361.08     39.51 o 
   3   5  -4      178.93      180.55     15.31 o 
   5   5  -4      840.98      715.40     34.27 o 
   7   5  -4      439.77      445.07     30.34 o 
   9   5  -4      261.35      286.51     31.11 o 
  11   5  -4      400.69      382.62     38.34 o 
  13   5  -4       39.29       47.72     46.13 o 
  -2   6  -4     5347.23     5611.30    347.64 o 
   2   6  -4     3739.80     4354.25    235.45 o 
   4   6  -4     3407.24     3686.78    115.11 o 
   6   6  -4     2234.58     2182.59     77.38 o 
   8   6  -4       90.84       68.90     22.43 o 
  10   6  -4      266.98      245.38     31.67 o 
  12   6  -4      105.29       57.99     41.96 o 
  -1   7  -4     2596.19     2780.71    120.31 o 
   1   7  -4     3039.98     3098.78    182.51 o 
   3   7  -4     1588.97     1041.71     55.61 o 
   5   7  -4     1464.02     1603.45     70.20 o 
   7   7  -4      650.02      692.65     39.84 o 
   9   7  -4      145.93      127.30     28.19 o 
  11   7  -4      347.69      393.57     52.76 o 
  -2   8  -4     1497.41     1328.95    111.40 o 
   0   8  -4      446.52      417.65     35.69 o 
   2   8  -4     1596.49     1405.59    103.50 o 
   4   8  -4     1096.70     1199.61     71.50 o 
   6   8  -4     1299.65     1221.03     63.37 o 
   8   8  -4      265.52      220.35     29.87 o 
  10   8  -4      374.96      350.01     48.30 o 
  -1   9  -4     1048.37     1107.72     98.76 o 
   1   9  -4      389.02      283.65     46.62 o 
   3   9  -4     2338.89     2199.38     90.74 o 
   5   9  -4     2870.26     2829.56    116.93 o 
   7   9  -4     1070.35     1236.93     67.95 o 
   9   9  -4      408.81      400.91     46.65 o 
  11   9  -4        8.92      -60.65     40.43 o 
  -2  10  -4     1910.51     2148.29    161.97 o 
   0  10  -4     3743.49     3621.04    243.35 o 
   2  10  -4     1245.05     1142.49    101.13 o 
   4  10  -4      364.32      452.18     39.07 o 
   6  10  -4      569.27      669.94     65.18 o 
   8  10  -4      256.12      247.82     41.62 o 
  10  10  -4      152.36      143.48     45.16 o 
  -3  11  -4     4955.80     4808.56    316.04 o 
  -1  11  -4     4808.39     3715.06    269.42 o 
   1  11  -4     2222.26     2356.08    158.81 o 
   3  11  -4      260.19      230.08     32.79 o 
   5  11  -4       60.58       54.18     30.91 o 
   7  11  -4      560.60      583.37     57.28 o 
   9  11  -4      395.79      358.50     51.80 o 
  -4  12  -4      250.59      594.95     83.75 o 
  -2  12  -4      308.70      479.59     72.69 o 
   2  12  -4     1736.91     1997.38    139.85 o 
   4  12  -4     1173.50     1214.10     69.85 o 
   6  12  -4      742.33      761.71     57.39 o 
   8  12  -4      308.61      279.68     60.05 o 
  -3  13  -4      348.45      315.25     71.90 o 
  -1  13  -4      174.72      204.64     61.63 o 
   3  13  -4     2037.06     2415.34    167.50 o 
   5  13  -4     2305.75     2299.37    148.14 o 
   7  13  -4      337.57      262.16     47.90 o 
  -4  14  -4      325.94      342.90     82.96 o 
  -2  14  -4      736.22      828.82    105.08 o 
   4  14  -4      537.43      500.13     86.91 o 
   6  14  -4      378.20      351.96     53.84 o 
  -3  15  -4     1332.93     1190.68    131.95 o 
  -1   1  -3     2057.72     1552.55     91.65 o 
   1   1  -3    17746.91    16830.32    646.24 o 
   3   1  -3     6660.83     6373.96    187.31 o 
   5   1  -3     9904.45    10882.46    264.00 o 
   7   1  -3     1173.74      988.47     45.39 o 
   9   1  -3      822.53      852.27     35.76 o 
  11   1  -3      264.95      220.92     30.43 o 
  13   1  -3       91.20      143.80     66.37 o 
   2   2  -3     2345.73     2404.30     74.26 o 
   4   2  -3     1509.96     1605.06     52.90 o 
   6   2  -3      829.12      807.68     46.02 o 
   8   2  -3      844.67      933.20     42.86 o 
  10   2  -3        9.77      -21.52     21.85 o 
  12   2  -3        4.71      -21.34     25.79 o 
  -1   3  -3    25501.25    25499.33    977.89 o 
   1   3  -3    21671.29    18162.86   1017.65 o 
   3   3  -3     2449.12     2789.10     84.09 o 
   5   3  -3     1664.68     1981.93     65.74 o 
   7   3  -3     1696.99     1658.02     61.20 o 
   9   3  -3     3454.88     3353.60    112.11 o 
  11   3  -3      576.00      534.86     42.66 o 
  13   3  -3       67.07       74.16     38.32 o 
  -2   4  -3     7142.54     6945.00    370.56 o 
   0   4  -3     8801.17     8054.72    380.43 o 
   2   4  -3     5160.03     6802.75    193.48 o 
   4   4  -3     4056.08     4269.52    129.48 o 
   6   4  -3     1720.98     1716.81     61.05 o 
   8   4  -3     1912.97     1840.20     68.00 o 
  10   4  -3     1549.78     1587.79     65.52 o 
  12   4  -3      592.96      671.30     59.26 o 
  -1   5  -3      146.84      229.13     18.41 o 
   1   5  -3    17307.26    17613.74    955.23 o 
   3   5  -3    21302.77    20358.01    588.53 o 
   5   5  -3     8642.06     8490.01    252.71 o 
   7   5  -3     5295.69     4950.56    155.06 o 
   9   5  -3      700.61      782.68     62.68 o 
  11   5  -3       56.58       49.13     35.50 o 
  13   5  -3      106.19       70.81     43.48 o 
  -2   6  -3     2857.15     2245.47    139.85 o 
   2   6  -3    17981.10    16766.63    937.85 o 
   4   6  -3    11296.75    11580.88    415.20 o 
   6   6  -3     3929.58     3833.33    122.94 o 
   8   6  -3     1666.43     1568.44     62.31 o 
  10   6  -3      277.93      314.29     43.97 o 
  12   6  -3       63.71       85.63     42.67 o 
  -1   7  -3    11895.18     9920.02    818.15 o 
   1   7  -3     5093.60     4678.98    276.54 o 
   3   7  -3     4394.57     5034.76    167.62 o 
   5   7  -3      926.46      982.08     51.23 o 
   7   7  -3     2302.36     2164.89     78.00 o 
   9   7  -3     1274.33     1267.63     70.30 o 
  11   7  -3      875.42      927.65     65.11 o 
   0   8  -3    13337.36    12761.50    531.85 o 
   2   8  -3     3147.52     2982.99    113.71 o 
   4   8  -3     1430.97     1304.72     65.30 o 
   6   8  -3      201.25      137.97     27.15 o 
   8   8  -3     2294.91     2065.75     78.40 o 
  10   8  -3      207.47      143.83     40.04 o 
  12   8  -3      122.30      105.92     47.35 o 
  -1   9  -3      184.80      137.65     45.43 o 
   1   9  -3     3344.69     3398.23    202.27 o 
   3   9  -3     2803.65     3015.57    111.93 o 
   5   9  -3     2696.07     2369.53    108.57 o 
   7   9  -3     1545.43     1673.47     89.28 o 
   9   9  -3      226.22      346.74     67.16 o 
  11   9  -3       78.87       29.44     41.62 o 
  -2  10  -3      207.02      193.57     46.62 o 
   0  10  -3     1463.14     1561.55     79.53 o 
   2  10  -3     4579.63     4265.55    186.46 o 
   4  10  -3     5194.19     6370.91    304.58 o 
   6  10  -3     2921.47     2948.66    192.78 o 
   8  10  -3      708.00      623.02     53.15 o 
  10  10  -3       34.56       32.79     38.90 o 
  -1  11  -3     1461.91     1581.78    128.00 o 
   1  11  -3     2515.00     2990.54    179.35 o 
   3  11  -3      859.27      737.85     49.54 o 
   5  11  -3      213.62      219.37     35.86 o 
   7  11  -3      230.22      210.31     38.81 o 
   9  11  -3      362.87      377.59     49.48 o 
  -2  12  -3     3371.07     3509.63    244.93 o 
   0  12  -3      991.44      828.03     90.86 o 
   2  12  -3     1014.64     1106.14    102.71 o 
   4  12  -3       30.81       18.89     29.76 o 
   6  12  -3      271.79      242.14     39.86 o 
   8  12  -3      522.13      555.54     55.19 o 
  -3  13  -3      163.80      244.93     64.79 o 
  -1  13  -3       71.18      112.98     60.05 o 
   3  13  -3      222.40      218.45     38.67 o 
   5  13  -3      162.11      158.46     57.28 o 
   7  13  -3      258.34      293.68     47.74 o 
  -4  14  -3      136.11      142.22     67.16 o 
  -2  14  -3      380.13      421.91     84.54 o 
   4  14  -3      256.06      323.87    106.27 o 
   6  14  -3       49.88       58.37     39.11 o 
  -3  15  -3      136.12       59.26     67.95 o 
  -1  15  -3      121.73       90.07     70.32 o 
   5  15  -3       70.03       74.75     41.36 o 
   0   0  -2    46468.88    29269.33   1568.35 o 
   2   0  -2    21026.35    27338.32   1467.22 o 
   4   0  -2     1741.70     1354.97     53.15 o 
   6   0  -2      206.56      175.27     19.12 o 
   8   0  -2     3418.95     3647.13    161.58 o 
  10   0  -2     2695.35     2944.82    263.89 o 
  12   0  -2     1014.15     1087.18    103.50 o 
  -1   1  -2    11312.05    13031.48    494.13 o 
   1   1  -2    15858.26    14889.91    570.05 o 
   3   1  -2    38705.84    36047.87   1033.98 o 
   5   1  -2      487.21      343.38     16.31 o 
   7   1  -2     3116.70     3017.05     81.03 o 
   9   1  -2     1131.27     1178.53     41.43 o 
  11   1  -2      230.78      229.54     29.70 o 
   0   2  -2    10282.07    10662.43    569.66 o 
   2   2  -2    16243.89    18199.67    512.02 o 
   4   2  -2    13674.31    13235.56    550.88 o 
   6   2  -2    38977.80    37380.31    895.06 o 
   8   2  -2     2042.31     2081.94     60.78 o 
  10   2  -2       60.05       90.12     22.83 o 
  12   2  -2       21.57      -16.59     33.02 o 
  -1   3  -2     1121.14      821.71     52.15 o 
   1   3  -2     3344.17     4605.54    143.49 o 
   3   3  -2     8516.27     9604.89    274.33 o 
   5   3  -2     7372.86     7342.56    184.06 o 
   7   3  -2     2186.02     2350.35     65.32 o 
   9   3  -2     3319.13     3329.96    109.63 o 
  11   3  -2      339.83      414.92     41.76 o 
  13   3  -2       38.38       33.81     39.68 o 
  -4   4  -2     5867.10     8174.39    406.90 o 
   0   4  -2    34634.37    26620.11   1518.58 o 
   2   4  -2     8803.85     8111.19    456.68 o 
   4   4  -2     1968.44     2060.33     66.36 o 
   6   4  -2      838.87      825.16     28.97 o 
   8   4  -2     1612.85     1638.47     62.09 o 
  10   4  -2      338.27      331.80     36.98 o 
  12   4  -2      395.11      454.05     48.15 o 
  -1   5  -2    17478.05    19122.84    982.10 o 
   1   5  -2     3019.22     3163.71    112.50 o 
   3   5  -2     1321.51     1170.34     50.49 o 
   5   5  -2      388.32      364.19     22.33 o 
   7   5  -2      566.55      682.30     35.38 o 
   9   5  -2      588.51      624.52     36.83 o 
  11   5  -2      259.87      335.61     42.27 o 
  13   5  -2       15.20       67.11     66.76 o 
  -4   6  -2     5179.21     4241.27    250.46 o 
   0   6  -2    13440.61    14298.94    580.04 o 
   2   6  -2     2898.91     3152.30    110.87 o 
   4   6  -2     6232.48     5974.88    214.52 o 
   6   6  -2     1548.35     1374.41     70.48 o 
   8   6  -2      732.68      738.81     39.04 o 
  10   6  -2       53.44       88.85     58.07 o 
  12   6  -2       44.21       29.76     38.75 o 
  -3   7  -2     3177.73     3263.12    182.51 o 
  -1   7  -2     4413.64     4511.48    255.99 o 
   1   7  -2     1989.81     2407.18     74.42 o 
   3   7  -2     2363.83     2407.33     76.02 o 
   5   7  -2     1638.11     1593.44     98.76 o 
   7   7  -2      527.31      522.81     32.74 o 
   9   7  -2       38.19       37.51     30.14 o 
  11   7  -2      104.57       88.48     35.69 o 
  -2   8  -2     1134.75     1540.70     88.49 o 
   0   8  -2     1157.42     1058.74     57.90 o 
   2   8  -2      804.90      819.89     33.76 o 
   4   8  -2     2379.82     2694.44     99.66 o 
   6   8  -2     1096.31     1046.65    137.48 o 
   8   8  -2      981.29      943.45     57.58 o 
  10   8  -2       54.05       77.25     48.99 o 
  12   8  -2       90.94      104.89     41.79 o 
  -1   9  -2      196.76      169.08     33.18 o 
   1   9  -2     1620.51     1980.34     66.18 o 
   3   9  -2     2477.81     2525.73    147.75 o 
   5   9  -2     5897.36     5674.55    312.09 o 
   7   9  -2      977.94      955.42     98.37 o 
   9   9  -2       54.52       45.53     33.98 o 
  11   9  -2       10.10      -47.43     39.24 o 
   0  10  -2     1996.12     1708.83     90.25 o 
   2  10  -2     3637.23     3326.53    132.09 o 
   4  10  -2      609.32      698.80     44.59 o 
   6  10  -2      114.78      105.16     30.51 o 
   8  10  -2      168.83      124.78     38.59 o 
  10  10  -2      224.10      228.39     43.97 o 
  -1  11  -2     7918.37     7330.09    317.93 o 
   1  11  -2      960.67     1513.84    111.40 o 
   3  11  -2     2113.44     2376.80     95.48 o 
   5  11  -2       78.00       74.78     30.25 o 
   7  11  -2      334.20      295.72     42.84 o 
   9  11  -2      471.50      457.92     49.69 o 
   0  12  -2     1478.49     1691.64     88.14 o 
   2  12  -2     1947.28     2200.70    148.93 o 
   4  12  -2     2948.50     2862.24    188.04 o 
   6  12  -2     1061.71     1051.98     74.27 o 
   8  12  -2      400.14      368.82     49.72 o 
  -1  13  -2       38.10       53.73     49.78 o 
   1  13  -2     1079.66     1197.00    103.50 o 
   3  13  -2     2154.02     2450.88    180.93 o 
   5  13  -2     2652.13     3112.25    185.28 o 
   7  13  -2     1601.47     1554.08    172.64 o 
  -2  14  -2      852.35      756.13     94.81 o 
   0  14  -2     1076.22     1090.34    116.94 o 
   2  14  -2     1100.90     1347.12    118.52 o 
   4  14  -2      354.38      354.53     56.89 o 
   6  14  -2      388.45      423.94     68.34 o 
  -3  15  -2     1354.68     1518.58    143.80 o 
  -1  15  -2     2552.17     2954.19    210.96 o 
   3  15  -2      314.31      212.27     41.02 o 
   5  15  -2        3.51      -24.63     38.42 o 
  -2  16  -2      190.80      111.40     71.11 o 
   1   1  -1     2095.26     3089.64    119.42 o 
   3   1  -1   104184.13    75465.53   2160.48 o 
   5   1  -1     5370.20     5069.47    126.39 o 
   7   1  -1     2340.51     2310.52     63.53 o 
   9   1  -1      893.34      941.17     47.37 o 
  11   1  -1      130.42      174.94     27.64 o 
  13   1  -1       12.74       51.36     48.99 o 
   0   2  -1      248.46      398.21     26.86 o 
   2   2  -1     8307.61     8741.42    251.24 o 
   4   2  -1    15289.74    16403.45    394.55 o 
   6   2  -1     9504.66     9703.59    236.66 o 
   8   2  -1      450.70      483.66     23.54 o 
  10   2  -1      425.01      445.10     27.10 o 
  12   2  -1      150.54      116.48     36.82 o 
  -1   3  -1    24131.39    21397.54   1183.57 o 
   1   3  -1    32936.41    27547.91   2661.46 o 
   3   3  -1    14463.47    15417.76    437.02 o 
   5   3  -1      867.83      950.52     29.47 o 
   7   3  -1      130.96      182.03     15.15 o 
   9   3  -1     1776.60     1813.16     55.80 o 
  11   3  -1      559.07      618.87     54.12 o 
  13   3  -1      178.74      181.22     40.78 o 
  -2   4  -1     6842.66     8851.51    429.03 o 
   0   4  -1    12831.95    14161.70    385.72 o 
   2   4  -1    17946.48    17621.89    672.77 o 
   4   4  -1     2334.50     2512.24     57.93 o 
   6   4  -1       48.57       53.81     10.67 o 
   8   4  -1     1068.37     1079.78     46.02 o 
  10   4  -1      338.49      307.76     56.89 o 
  12   4  -1      239.90      245.25     42.14 o 
  -3   5  -1    12634.91    15287.68    762.45 o 
  -1   5  -1     1027.76      887.28     59.26 o 
   1   5  -1     1725.66     1530.75     44.73 o 
   3   5  -1     7999.44     7912.68    226.25 o 
   5   5  -1    15777.30    15813.19    342.54 o 
   7   5  -1     3816.58     3689.65    116.65 o 
   9   5  -1      893.12      915.80     52.76 o 
  11   5  -1       41.19       35.31     33.21 o 
  13   5  -1       40.56       10.56     41.47 o 
  -4   6  -1     4311.46     4907.32    259.15 o 
  -2   6  -1     5339.14     5126.18    293.13 o 
   0   6  -1      375.92      596.95     25.54 o 
   2   6  -1     5546.87     5405.24    157.04 o 
   4   6  -1    10063.74    10439.68    249.08 o 
   6   6  -1     5011.85     5035.84    154.35 o 
   8   6  -1     1975.45     1876.40     83.64 o 
  10   6  -1      209.17      228.94     34.98 o 
  12   6  -1       81.43       65.58     38.09 o 
  -3   7  -1     8898.07     9019.01    474.06 o 
  -1   7  -1    14985.14    15508.91    843.04 o 
   1   7  -1    24188.54    24108.08    609.38 o 
   3   7  -1     4941.70     4834.74    140.30 o 
   5   7  -1      518.14      483.19     54.12 o 
   7   7  -1      537.38      540.61     39.09 o 
   9   7  -1     1469.67     1494.67     74.88 o 
  11   7  -1      370.73      348.79     56.49 o 
  -4   8  -1     4735.29     4142.50    241.77 o 
  -2   8  -1    14602.55    14976.38    813.01 o 
   0   8  -1    12208.61    11530.34    336.43 o 
   2   8  -1     8479.37     8607.71    245.26 o 
   4   8  -1     2486.51     2539.02     98.51 o 
   6   8  -1      521.86      551.47     41.19 o 
   8   8  -1     1425.96     1508.41     74.64 o 
  10   8  -1      793.98      806.91     57.93 o 
  12   8  -1      159.39      137.49     42.97 o 
  -3   9  -1     3221.10     3177.79    184.88 o 
  -1   9  -1      627.98      673.96     59.26 o 
   1   9  -1     3882.71     4083.82    109.46 o 
   3   9  -1     4974.23     5205.47    149.95 o 
   5   9  -1     7970.90     7712.72    532.53 o 
   7   9  -1     1946.29     1821.39     84.45 o 
   9   9  -1      397.09      418.05     64.79 o 
  11   9  -1      317.50      345.39     47.08 o 
   0  10  -1      176.16      124.23     21.53 o 
   2  10  -1     8586.44     8600.35    250.10 o 
   4  10  -1     2333.94     2138.63    202.66 o 
   6  10  -1     1950.04     2041.50     92.45 o 
   8  10  -1     1045.97      976.30     61.42 o 
  10  10  -1      179.98      196.73     40.37 o 
  -1  11  -1     1913.10     1667.91    123.26 o 
   1  11  -1     3595.46     4625.96    165.16 o 
   3  11  -1     1186.67     1315.23     62.60 o 
   5  11  -1      898.54      885.37    118.91 o 
   7  11  -1       22.88      -36.59     32.61 o 
   9  11  -1      172.82      159.77     42.84 o 
   0  12  -1     3196.96     3383.22    222.81 o 
   2  12  -1     1768.35     2097.53    106.27 o 
   4  12  -1     2095.49     2151.18     95.68 o 
   6  12  -1       90.26      117.92     35.36 o 
   8  12  -1      204.65      222.58     64.79 o 
  -1  13  -1       24.12      -21.33     47.41 o 
   1  13  -1      283.28      290.05     40.12 o 
   3  13  -1      339.64      374.24     41.88 o 
   5  13  -1      457.17      369.84     45.56 o 
   7  13  -1      337.90      366.20     47.43 o 
   0  14  -1      451.72      557.16     53.65 o 
   2  14  -1      698.98      819.99     54.12 o 
   4  14  -1      924.75     1031.97    127.60 o 
   6  14  -1      632.63      664.90    122.86 o 
  -1  15  -1      157.84      233.08     74.27 o 
   1  15  -1       53.22       87.70     60.84 o 
   3  15  -1       45.04       65.68     37.84 o 
   5  15  -1       24.81       16.77     39.49 o 
  -2  16  -1      516.24      518.31     97.18 o 
   0  16  -1       80.28       65.58     71.90 o 
   2  16  -1      231.76      186.46     71.90 o 
   2   0   0    20381.72    17045.66    914.15 o 
   4   0   0     6944.33     6464.86    222.24 o 
   6   0   0     1414.71     1387.04     56.68 o 
   8   0   0     2371.99     2415.81     95.21 o 
  10   0   0     1261.46     1297.34     65.35 o 
  12   0   0      706.06      683.44     67.95 o 
   1   1   0     2737.91     3406.92    184.88 o 
   3   1   0    47537.36    44421.43   1055.91 o 
   5   1   0     5202.51     5101.46    150.49 o 
   7   1   0     1440.32     1391.51     41.85 o 
   9   1   0     2016.00     2058.03     60.61 o 
  11   1   0      467.81      480.38     34.15 o 
  13   1   0      186.89      201.48     53.73 o 
   0   2   0    10136.89    10555.76    567.29 o 
   2   2   0    12353.71    11513.78    337.91 o 
   4   2   0    10537.19    10081.23    243.74 o 
   6   2   0    16175.19    16201.04    391.17 o 
   8   2   0     4966.74     4971.87    127.16 o 
  10   2   0      114.69      127.33     22.86 o 
  12   2   0       12.98        0.79     42.67 o 
  -1   3   0     5299.47     6479.63    332.63 o 
   1   3   0     6210.65     5914.09    177.78 o 
   3   3   0     7874.88     7550.92    183.46 o 
   5   3   0     3120.57     3018.29     77.78 o 
   7   3   0     2820.15     2799.59     74.73 o 
   9   3   0      228.58      238.90     22.33 o 
  11   3   0      337.58      345.86     40.58 o 
  13   3   0       59.82       76.64     48.20 o 
  -2   4   0    19613.27    15848.96    634.47 o 
   0   4   0    28592.22    27970.34    775.01 o 
   2   4   0    17555.21    18874.36    494.99 o 
   4   4   0     1709.41     1709.30     53.89 o 
   6   4   0     2426.39     2496.75     66.42 o 
   8   4   0      741.43      782.40     35.56 o 
  10   4   0      794.83      803.40     67.55 o 
  12   4   0      299.87      333.63     45.10 o 
  -3   5   0     4864.90     5090.63    273.38 o 
  -1   5   0    11329.87    11306.17    417.42 o 
   1   5   0    11117.75    11680.95    291.88 o 
   3   5   0     4745.97     4999.29    175.35 o 
   5   5   0      421.88      407.69     18.00 o 
   7   5   0       53.63       32.88     12.63 o 
   9   5   0      148.56      205.74     55.31 o 
  11   5   0      218.37      242.88     38.35 o 
  13   5   0       75.79      118.28     40.40 o 
  -4   6   0     2598.35     2529.12    145.38 o 
  -2   6   0     5829.75     6026.77    231.83 o 
   0   6   0     1848.43     1798.98     55.56 o 
   2   6   0     5720.94     6391.85    178.77 o 
   4   6   0     2546.86     2572.86     65.83 o 
   6   6   0     3478.68     3470.87     91.82 o 
   8   6   0     1001.53     1028.08     55.68 o 
  10   6   0      166.05      193.76     54.52 o 
  12   6   0       51.42       36.51     37.39 o 
  -5   7   0     1919.29     1788.79    109.82 o 
  -3   7   0     2188.23     1698.72    116.14 o 
  -1   7   0     2738.44     2690.50    108.84 o 
   1   7   0     2492.59     2823.57     75.61 o 
   3   7   0     1810.77     2121.89     64.69 o 
   5   7   0     1825.06     1843.17     50.85 o 
   7   7   0      642.90      609.79     52.54 o 
   9   7   0      303.70      291.19     36.82 o 
  11   7   0       56.69       36.04     33.96 o 
  -4   8   0     2144.32     2198.06    131.16 o 
  -2   8   0     2547.60     2748.09    106.15 o 
   0   8   0      791.63      764.64     29.95 o 
   2   8   0     2647.10     2505.17     71.21 o 
   4   8   0     2250.82     2183.81     71.52 o 
   6   8   0     1146.29     1120.44     62.02 o 
   8   8   0      163.49      142.49     31.29 o 
  10   8   0       94.00       71.01     34.42 o 
  12   8   0      163.52      213.95     45.56 o 
  -3   9   0     2209.98     2020.29    131.16 o 
  -1   9   0      863.76     1113.85     53.33 o 
   1   9   0     1028.55      950.73     34.54 o 
   3   9   0     2012.85     2248.86     71.66 o 
   5   9   0     2616.08     2519.93    102.12 o 
   7   9   0     2199.85     2268.06     97.73 o 
   9   9   0      113.61       96.98     35.85 o 
  11   9   0        5.40       -0.95     42.67 o 
  -2  10   0     4884.04     5262.74    202.69 o 
   0  10   0     3648.13     3813.29    115.32 o 
   2  10   0     5080.20     5151.39    138.09 o 
   4  10   0     1167.00     1099.73     80.99 o 
   6  10   0       73.66       46.73     28.84 o 
   8  10   0      225.15      225.66     37.75 o 
  10  10   0      189.91      216.06     98.37 o 
  -3  11   0     1793.29     1757.98    117.73 o 
  -1  11   0    11516.86    13826.02    754.94 o 
   1  11   0    12969.16    12101.65    321.09 o 
   3  11   0     1809.45     1882.50     81.13 o 
   5  11   0      374.20      390.50     68.34 o 
   7  11   0      180.99      190.43     37.00 o 
   9  11   0      389.38      385.87     55.70 o 
   0  12   0       49.73       57.15     23.31 o 
   2  12   0      334.25      640.96     35.61 o 
   4  12   0     2304.00     2266.28    216.88 o 
   6  12   0      612.84      635.31     48.95 o 
   8  12   0      449.04      479.93     49.53 o 
  -1  13   0      675.14      898.24     56.99 o 
   1  13   0      792.31      756.04     36.35 o 
   3  13   0     1921.50     2004.69     91.19 o 
   5  13   0      984.36      933.93     60.60 o 
   7  13   0     1225.81     1067.42    144.19 o 
   0  14   0     1354.61     1468.68     67.72 o 
   2  14   0     1269.42     1170.14     83.75 o 
   4  14   0      357.40      315.53     43.44 o 
   6  14   0      566.04      501.48    104.69 o 
  -1  15   0     1890.46     1927.06    162.76 o 
   1  15   0     1818.31     1968.93    147.75 o 
   3  15   0     1342.52     1382.38     77.64 o 
   5  15   0      201.22      240.20     61.23 o 
  -2  16   0      457.18      451.94     92.44 o 
   2  16   0      407.16      618.65     89.28 o 
   1   1   1    13195.66    11425.66    613.91 o 
   3   1   1     3509.96     3920.16     96.18 o 
   5   1   1    11337.86    11910.63    287.40 o 
   7   1   1     3121.65     3218.41     84.03 o 
   9   1   1     1172.74     1157.33     45.16 o 
  11   1   1      449.73      517.85     40.99 o 
  13   1   1       94.55       82.31     36.03 o 
  -2   2   1     8147.89     8277.90    405.32 o 
   0   2   1      351.10      304.98     22.91 o 
   2   2   1     4969.78     5234.67    126.82 o 
   4   2   1      479.72      434.22     15.81 o 
   6   2   1      893.50      956.05     30.62 o 
   8   2   1      410.78      441.99     22.58 o 
  10   2   1      210.43      209.93     24.49 o 
  12   2   1        7.25        6.29     50.17 o 
  -3   3   1    15994.08    13754.88    715.83 o 
  -1   3   1    31653.87    28458.99    992.01 o 
   1   3   1    21935.16    23282.24    825.87 o 
   3   3   1    22504.94    21904.34    615.71 o 
   5   3   1     2443.86     2512.47     92.75 o 
   7   3   1       70.04       79.17     12.56 o 
   9   3   1     1528.30     1556.29     55.26 o 
  11   3   1     1470.08     1522.07     61.75 o 
  13   3   1      240.39      285.23     59.26 o 
  -2   4   1    17453.95    17333.47    629.23 o 
   0   4   1    13804.72    13654.75    387.88 o 
   2   4   1     7835.07     7551.91    223.20 o 
   4   4   1     7992.82     8009.00    212.92 o 
   6   4   1      932.46      928.37     32.73 o 
   8   4   1      198.03      215.23     32.70 o 
  10   4   1      437.11      444.64     45.48 o 
  12   4   1      187.33      149.33     47.41 o 
  -3   5   1     7638.56     8041.45    293.51 o 
  -1   5   1     1399.31     1852.75     61.31 o 
   1   5   1      828.09     1016.68     32.89 o 
   3   5   1    14488.21    13734.62    397.82 o 
   5   5   1     6636.88     6530.59    180.76 o 
   7   5   1     4734.95     4997.14    142.64 o 
   9   5   1     1364.70     1356.57     52.32 o 
  11   5   1      121.25      159.07     36.62 o 
  13   5   1        4.30       -8.69     47.41 o 
  -4   6   1    10184.95    10265.00    559.39 o 
  -2   6   1     5164.49     5526.51    203.14 o 
   0   6   1      617.75      381.74     18.28 o 
   2   6   1     4741.57     5413.87    139.46 o 
   4   6   1     4958.72     4585.87    137.50 o 
   6   6   1     6503.92     6467.03    181.24 o 
   8   6   1     1939.36     1970.31     65.55 o 
  10   6   1      487.51      536.80     80.59 o 
  12   6   1       12.62       38.53     37.79 o 
  -5   7   1      519.27      519.10     47.41 o 
  -3   7   1     4815.26     4807.26    183.81 o 
  -1   7   1    24070.58    24537.12    680.25 o 
   1   7   1    15163.77    15733.42    439.80 o 
   3   7   1     8933.24     8656.23    250.00 o 
   5   7   1     3773.78     3820.10     96.55 o 
   7   7   1      490.69      535.11     28.55 o 
   9   7   1      861.98      822.37     53.33 o 
  11   7   1      557.92      602.30     49.16 o 
  -6   8   1      489.31      519.10     51.36 o 
  -4   8   1     2548.85     2383.74    147.75 o 
  -2   8   1     8382.15     8601.08    319.91 o 
   0   8   1    11337.49    12514.12    343.69 o 
   2   8   1    14447.36    15028.34    381.82 o 
   4   8   1     4623.45     4511.06    142.75 o 
   6   8   1      679.02      605.00     39.71 o 
   8   8   1      630.11      613.82     45.04 o 
  10   8   1     1031.82     1057.12     61.62 o 
  -5   9   1     7370.96     8095.38    429.82 o 
  -3   9   1     5071.10     4847.68    194.38 o 
  -1   9   1     4002.03     3972.17    119.83 o 
   1   9   1      637.99      699.38     30.57 o 
   3   9   1     3209.05     3221.09     99.38 o 
   5   9   1     2572.59     2475.94    100.08 o 
   7   9   1     1734.74     1781.68    125.63 o 
   9   9   1      329.42      330.27     39.51 o 
  11   9   1      121.75      177.85     39.99 o 
  -4  10   1     1847.06     2501.46    142.22 o 
  -2  10   1     8128.61     8693.87    324.51 o 
   0  10   1      150.76      202.14     25.36 o 
   2  10   1      533.07      666.05     29.51 o 
   4  10   1     3049.21     3020.28     96.60 o 
   6  10   1     1967.50     1965.81    103.50 o 
   8  10   1     1460.68     1402.85     73.97 o 
  10  10   1      355.74      310.24     45.73 o 
  -3  11   1     1342.20     1122.46     63.66 o 
  -1  11   1     4653.49     3748.30    159.27 o 
   1  11   1     1674.39     1901.76     58.06 o 
   3  11   1      396.58      369.38     44.05 o 
   5  11   1      412.61      331.75     35.86 o 
   7  11   1       34.05       27.85     30.75 o 
   9  11   1      185.31      137.16     37.39 o 
  -2  12   1     2070.27     1887.51     93.01 o 
   0  12   1     3136.96     3311.74    138.59 o 
   2  12   1     2218.72     1833.81     66.98 o 
   4  12   1     1294.67     1346.78     67.86 o 
   6  12   1      149.13      188.77     35.12 o 
   8  12   1       55.65       36.80     38.90 o 
  -1  13   1      272.73      276.04     37.43 o 
   1  13   1       17.75       -7.96     30.11 o 
   3  13   1      371.67      391.57     39.03 o 
   5  13   1      538.19      573.00     47.27 o 
   7  13   1       50.49       54.49     35.29 o 
  -2  14   1      722.93      735.91    100.74 o 
   0  14   1      537.84      483.62     40.74 o 
   2  14   1      664.23      658.15     78.22 o 
   4  14   1      296.90      261.63     41.94 o 
   6  14   1       93.76       44.76     37.41 o 
  -1  15   1       50.16       45.33     38.43 o 
   1  15   1      191.88      233.87     65.58 o 
   3  15   1      103.38      188.04     67.95 o 
   5  15   1       93.49       76.88     60.05 o 
   0  16   1       86.45      127.21     63.21 o 
   2  16   1      518.14      500.92     80.59 o 
   2   0   2    60132.05    54933.04   1845.76 o 
   4   0   2     2907.07     2970.75    106.01 o 
   6   0   2     1745.06     1805.38     70.42 o 
   8   0   2      599.86      649.69     37.88 o 
  10   0   2     1387.00     1173.30     81.38 o 
  12   0   2      553.35      502.50     60.05 o 
  -3   1   2    35824.56    36612.53   1734.27 o 
  -1   1   2    15423.41    15004.03    723.73 o 
   1   1   2    12362.78    11989.94    422.20 o 
   3   1   2    12902.63    13694.21    329.01 o 
   5   1   2     9100.31     9768.93    273.02 o 
   7   1   2     1830.03     1898.36     53.40 o 
   9   1   2      851.68      814.91     36.84 o 
  11   1   2      210.60      236.21     32.95 o 
  13   1   2       71.64       97.96     38.27 o 
  -4   2   2    14872.96    12910.26    621.81 o 
  -2   2   2    18830.99    15151.78    788.52 o 
   0   2   2    11088.01    10516.36    383.45 o 
   2   2   2     5945.57     6298.16    216.00 o 
   4   2   2     8458.10     8513.45    246.35 o 
   6   2   2     9720.10     9666.72    249.07 o 
   8   2   2     8464.89     8796.04    256.29 o 
  10   2   2      631.02      683.20     42.18 o 
  12   2   2       32.06       69.29     33.40 o 
  -3   3   2     9368.62     8358.49    432.19 o 
  -1   3   2     4347.90     3635.18    151.86 o 
   1   3   2      882.48      995.01     30.61 o 
   3   3   2     4433.28     4686.57    129.04 o 
   5   3   2     4294.94     4519.74    112.55 o 
   7   3   2     2707.93     2743.96     83.16 o 
   9   3   2      596.92      561.28     31.92 o 
  11   3   2      410.42      503.34     71.50 o 
  13   3   2      144.69       81.38     50.57 o 
  -4   4   2     1962.08     2048.73    110.61 o 
  -2   4   2     8529.14     8421.43    304.05 o 
   0   4   2    34510.36    29591.69    972.86 o 
   2   4   2    20526.47    18967.68    561.08 o 
   4   4   2     7196.01     6980.24    197.72 o 
   6   4   2     1035.98     1150.51     41.11 o 
   8   4   2      520.18      520.19     28.90 o 
  10   4   2      975.96     1031.56     46.04 o 
  12   4   2       72.00       92.44     46.62 o 
  -3   5   2     1169.98     1379.52     75.06 o 
  -1   5   2     3000.93     3113.01     90.47 o 
   1   5   2    19829.41    18207.45    516.97 o 
   3   5   2     2291.39     2626.77     80.22 o 
   5   5   2     1651.00     1683.91     53.89 o 
   7   5   2       45.45       63.25     36.70 o 
   9   5   2       97.69      127.02     21.47 o 
  11   5   2      132.36      102.17     35.55 o 
  -4   6   2     5682.39     6307.38    312.09 o 
  -2   6   2     3141.21     2900.87    117.80 o 
   0   6   2    13654.02    14768.25    407.92 o 
   2   6   2     1429.17     1393.27     41.64 o 
   4   6   2     4596.43     4860.37    138.62 o 
   6   6   2     2141.06     2107.27     77.00 o 
   8   6   2     1461.60     1556.49     54.87 o 
  10   6   2      413.95      387.89     40.22 o 
  12   6   2       29.82       54.52     47.41 o 
  -5   7   2     1568.90     1590.56     71.91 o 
  -3   7   2     2102.35     2594.47    101.90 o 
  -1   7   2     2388.52     2038.03     66.09 o 
   1   7   2     4479.76     4672.79    135.55 o 
   3   7   2     3294.03     3272.72     99.18 o 
   5   7   2        3.95       16.86     11.51 o 
   7   7   2     1201.40     1214.26     40.31 o 
   9   7   2      330.72      329.08     37.68 o 
  11   7   2      110.44       86.90     35.69 o 
  -6   8   2     1222.11     1069.01     82.17 o 
  -4   8   2     2630.34     2306.05    102.13 o 
  -2   8   2      852.80      841.59     44.91 o 
   0   8   2     1085.15     1100.90     39.15 o 
   2   8   2     1386.63     1304.08     42.23 o 
   4   8   2     1602.09     1731.54     59.19 o 
   6   8   2     1122.98     1090.03     36.56 o 
   8   8   2      646.87      635.30     45.31 o 
  10   8   2      133.86      175.76     42.67 o 
  -5   9   2     5845.65     5734.16    220.95 o 
  -3   9   2     2214.27     2654.67    127.21 o 
  -1   9   2     1885.26     1753.63     59.51 o 
   1   9   2      189.01      206.35     17.82 o 
   3   9   2     2086.53     1938.78     65.09 o 
   5   9   2     1560.60     1618.97     58.22 o 
   7   9   2     1986.07     1868.91     82.75 o 
   9   9   2      385.57      365.99     43.46 o 
  11   9   2       22.41       24.68     36.52 o 
  -4  10   2      654.70      617.89     43.83 o 
  -2  10   2     3195.40     3687.52    142.05 o 
   0  10   2     1674.14     1893.87     60.91 o 
   2  10   2     2756.27     2814.78     88.86 o 
   4  10   2     1734.34     1616.95     59.33 o 
   6  10   2      304.47      289.14     33.52 o 
   8  10   2      192.70      187.19     36.44 o 
  10  10   2      177.83      240.48     40.22 o 
  -5  11   2       86.11       60.05     41.09 o 
  -3  11   2     2176.88     2171.06    100.00 o 
  -1  11   2     1515.40     1031.28     61.23 o 
   1  11   2     7582.09     7887.94    222.43 o 
   3  11   2     1507.47     1351.69     53.32 o 
   5  11   2      681.05      732.14     52.15 o 
   7  11   2      157.73      152.01     34.53 o 
   9  11   2      156.96      179.89     41.95 o 
  -4  12   2     2669.92     3103.10    129.05 o 
  -2  12   2     2072.82     1928.59     95.53 o 
   0  12   2     1653.95     1577.87     80.05 o 
   2  12   2      484.42      480.30     30.32 o 
   4  12   2     1085.01     1219.20     64.07 o 
   6  12   2     1728.60     1642.87     81.78 o 
   8  12   2      267.12      280.22     41.95 o 
  -3  13   2     2431.44     2264.09    108.88 o 
  -1  13   2     1083.95     1159.75     68.69 o 
   1  13   2       46.18       61.63     30.73 o 
   3  13   2     1133.70     1041.89     70.71 o 
   5  13   2     1258.35     1261.40     70.30 o 
   7  13   2      941.99      925.44    137.48 o 
  -2  14   2     1282.33     1180.07     73.59 o 
   0  14   2     1073.70     1081.10    107.06 o 
   2  14   2      811.72      858.79     59.96 o 
   4  14   2      569.59      581.59     48.32 o 
   6  14   2      347.51      380.40     45.18 o 
  -1  15   2     1674.59     1843.91     96.36 o 
   1  15   2     2720.83     2632.28    123.63 o 
   3  15   2     1523.96     1533.59    132.74 o 
   5  15   2      190.36      248.88     75.06 o 
  -2  16   2      210.37      185.67     70.32 o 
   0  16   2      440.80      340.72     88.10 o 
   2  16   2      139.38      160.39     70.32 o 
  -3   1   3     6394.86     6376.12    312.09 o 
  -1   1   3    17779.13    17435.18    839.88 o 
   1   1   3     1580.27     1781.87     61.59 o 
   3   1   3     7873.02     8295.94    283.92 o 
   5   1   3    16628.88    18458.71    444.70 o 
   7   1   3     2241.97     2285.82     71.06 o 
   9   1   3     1004.80     1054.47     51.12 o 
  11   1   3      510.25      545.78     43.57 o 
  13   1   3      108.06      157.00     56.89 o 
  -4   2   3     1647.22     1547.81     84.54 o 
  -2   2   3     2150.14     2594.69    129.58 o 
   0   2   3      558.38      734.83     24.17 o 
   2   2   3      150.90      173.35     12.14 o 
   4   2   3     1104.91     1242.21     39.00 o 
   6   2   3     1859.07     2037.48     63.23 o 
   8   2   3     1204.28     1301.63     54.11 o 
  10   2   3      285.87      339.43     33.80 o 
  12   2   3      229.53      271.35     40.18 o 
  -5   3   3     1888.31     1803.80    102.71 o 
  -3   3   3     2734.86     2355.29    130.37 o 
  -1   3   3    21566.31    20127.30    713.35 o 
   1   3   3    26377.10    24100.89    693.05 o 
   3   3   3    14303.28    14605.97    392.96 o 
   5   3   3     2377.44     2503.99     73.92 o 
   7   3   3      468.80      515.51     27.85 o 
   9   3   3      146.74      165.97     25.34 o 
  11   3   3     1089.22     1129.69     59.17 o 
  -4   4   3     4157.62     4153.57    213.33 o 
  -2   4   3     6720.40     5298.42    298.66 o 
   0   4   3     8080.00     8530.70    234.13 o 
   2   4   3     6937.96     6953.84    198.55 o 
   4   4   3     5009.41     5025.73    145.29 o 
   6   4   3      698.53      749.85     31.53 o 
   8   4   3      215.64      249.43     22.51 o 
  10   4   3       39.18       30.84     22.84 o 
  12   4   3       71.45       35.02     48.59 o 
  -5   5   3     8691.62     8637.39    424.28 o 
  -3   5   3    20649.13    20578.21    983.68 o 
  -1   5   3    18799.06    17886.88    498.37 o 
   1   5   3      214.20      172.18     30.71 o 
   3   5   3     5860.04     6238.41    180.00 o 
   5   5   3     7689.08     7470.80    206.15 o 
   7   5   3     4814.51     4758.37    136.68 o 
   9   5   3      987.48     1008.46     50.16 o 
  11   5   3      374.30      401.10     38.50 o 
  -6   6   3     3923.22     4012.93    207.80 o 
  -4   6   3    11800.42    10942.12    547.54 o 
  -2   6   3    17512.27    17229.69    613.97 o 
   0   6   3      991.72      735.77     27.86 o 
   2   6   3     2538.01     2672.79     84.71 o 
   4   6   3     3924.97     3750.60    113.33 o 
   6   6   3     4059.82     3946.28    115.31 o 
   8   6   3     1881.36     1907.04     64.92 o 
  10   6   3      319.12      277.16     29.93 o 
  12   6   3       89.30       64.79     52.94 o 
  -5   7   3      977.53      941.66     58.47 o 
  -3   7   3     5258.28     4233.49    176.51 o 
  -1   7   3     5072.38     4972.28    141.44 o 
   1   7   3    11202.88    11026.63    344.52 o 
   3   7   3     5802.69     5378.31    163.12 o 
   5   7   3     3484.07     3413.49     88.36 o 
   7   7   3      162.21      166.81     20.83 o 
   9   7   3      271.44      260.74     26.64 o 
  11   7   3      298.71      293.75     44.10 o 
  -6   8   3      149.54      292.28     54.91 o 
  -4   8   3     1114.97     1607.77     68.39 o 
  -2   8   3     3121.71     3015.96    120.21 o 
   0   8   3    13444.70    13442.93    370.23 o 
   2   8   3     8567.33     8422.05    287.06 o 
   4   8   3     5861.82     5615.85    165.54 o 
   6   8   3      250.42      216.91     18.76 o 
   8   8   3       30.34       28.24     19.45 o 
  10   8   3      262.24      214.21     43.85 o 
  -7   9   3     2052.89     1415.07    108.24 o 
  -5   9   3     2123.09     2931.41    114.20 o 
  -3   9   3     3071.11     2708.01    116.88 o 
  -1   9   3     3190.56     3352.26    135.33 o 
   1   9   3      147.24      154.28     16.87 o 
   3   9   3      989.83      951.24     39.37 o 
   5   9   3     2357.27     2388.39     79.56 o 
   7   9   3     2527.19     2441.87     78.88 o 
   9   9   3      639.39      618.18     49.61 o 
  -6  10   3     2691.21     3162.78    196.74 o 
  -4  10   3     6374.07     5178.90    222.62 o 
  -2  10   3     4204.09     4632.82    176.77 o 
   0  10   3     1557.65     1368.25     68.60 o 
   2  10   3      180.86      198.90     21.52 o 
   4  10   3     2575.98     2452.34     80.99 o 
   6  10   3     1417.54     1306.55     50.89 o 
   8  10   3      866.47      869.84     56.53 o 
  10  10   3      286.25      260.23     44.04 o 
  -5  11   3      205.25      229.28     33.47 o 
  -3  11   3      670.51      825.54     61.63 o 
  -1  11   3     2746.81     2648.61    116.84 o 
   1  11   3     1557.35     1436.42     72.84 o 
   3  11   3     1294.08     1464.68     56.48 o 
   5  11   3      573.77      476.33     32.55 o 
   7  11   3       97.84      101.29     33.63 o 
   9  11   3       32.48        6.39     35.08 o 
  -4  12   3       20.27       57.75     29.55 o 
  -2  12   3     1017.71     1057.39     70.32 o 
   0  12   3      803.72      950.54     58.07 o 
   2  12   3     3493.64     3370.08    295.50 o 
   4  12   3     1605.47     1607.79     62.91 o 
   6  12   3      845.07      830.73     55.55 o 
   8  12   3       44.77       78.64     37.79 o 
  -5  13   3      182.82      188.04     54.52 o 
  -3  13   3      193.55      227.96     37.71 o 
  -1  13   3      308.87      212.90     36.98 o 
   1  13   3       79.14       75.43     52.54 o 
   3  13   3      190.59      171.54     36.07 o 
   5  13   3      173.05      177.18     37.78 o 
   7  13   3       26.88       -2.41     34.93 o 
  -4  14   3      247.44      391.89     65.58 o 
  -2  14   3      954.21     1011.08     67.57 o 
   0  14   3     1002.52      966.02     64.13 o 
   2  14   3      417.65      430.72     64.39 o 
   4  14   3      124.96      159.60     64.79 o 
   6  14   3      228.90      215.34     43.46 o 
  -3  15   3       80.13       41.92     37.38 o 
  -1  15   3       25.27       22.31     37.15 o 
   1  15   3      115.13      119.55     39.66 o 
   3  15   3      110.05      124.84     60.84 o 
  -2  16   3      521.53      552.82     96.79 o 
   0  16   3      147.74       35.71     43.79 o 
  -4   0   4      405.00      362.66     26.07 o 
  -2   0   4     4267.46     4189.91    207.80 o 
   2   0   4    70090.44    66800.29   2961.30 o 
   4   0   4    11731.05    11891.17    407.63 o 
   6   0   4     6568.96     7543.86    264.09 o 
   8   0   4      178.59      225.97     36.34 o 
  10   0   4      689.22      667.64     60.84 o 
  12   0   4      138.73      214.91     52.15 o 
  -5   1   4     2849.95     2281.02    131.16 o 
  -3   1   4     6148.63     6314.36    219.46 o 
  -1   1   4    19374.83    17603.47    876.22 o 
   1   1   4     6520.03     6028.44    218.75 o 
   3   1   4     4894.30     5096.51    125.72 o 
   5   1   4     2296.66     2506.84     66.01 o 
   7   1   4      837.20      925.42     37.20 o 
   9   1   4      261.07      224.00     29.79 o 
  11   1   4      173.64      187.10     63.21 o 
  -6   2   4     6532.54     7774.60    351.60 o 
  -4   2   4    22263.31    21245.84   1040.56 o 
  -2   2   4    11092.36    10564.45    542.80 o 
   0   2   4     7478.57     8039.32    367.40 o 
   2   2   4      931.44     1145.51     36.70 o 
   4   2   4     5353.54     5616.77    138.17 o 
   6   2   4     5397.17     5552.67    180.59 o 
   8   2   4     4147.72     4335.62    154.46 o 
  10   2   4     1474.61     1445.56     67.18 o 
  12   2   4      151.91      204.17     38.27 o 
  -5   3   4     8556.45     8163.33    420.33 o 
  -3   3   4     7712.68     8762.23    410.85 o 
  -1   3   4     6464.81     6737.70    188.73 o 
   1   3   4     3988.12     3931.96    141.30 o 
   3   3   4     1253.62     1238.29     39.78 o 
   5   3   4     1041.06     1019.86     36.26 o 
   7   3   4     1872.10     1985.09     64.96 o 
   9   3   4     1387.37     1421.12    105.08 o 
  11   3   4       78.83       77.66     30.11 o 
  -6   4   4     2733.10     3017.40    158.81 o 
  -4   4   4      799.99      752.18     52.15 o 
  -2   4   4     8511.83     8967.66    425.07 o 
   0   4   4    10179.25    10147.88    282.97 o 
   2   4   4    12893.07    13367.21    452.57 o 
   4   4   4     6952.84     6863.35    188.82 o 
   6   4   4     1047.25     1025.36     38.39 o 
   8   4   4     2538.35     2657.01    127.40 o 
  10   4   4      134.31      177.48     33.30 o 
  12   4   4       88.88       47.84     34.58 o 
  -5   5   4      691.49      865.16     57.68 o 
  -3   5   4      180.55      170.66     23.70 o 
  -1   5   4      258.14      434.47     19.23 o 
   1   5   4     9632.49     9597.39    269.43 o 
   3   5   4     4623.20     4456.82    175.80 o 
   5   5   4     1803.97     1865.29     59.59 o 
   7   5   4     1021.18     1081.28     43.41 o 
   9   5   4      145.71      156.96     24.30 o 
  11   5   4      159.50      187.51     33.52 o 
  -6   6   4     2110.86     2356.87    129.58 o 
  -4   6   4     3714.22     3440.89    188.83 o 
  -2   6   4     4479.46     3738.32    150.26 o 
   0   6   4      713.40      890.82     33.09 o 
   2   6   4     5238.04     5304.56    155.01 o 
   4   6   4     1271.98     1318.15     47.40 o 
   6   6   4     1377.84     1408.02     50.64 o 
   8   6   4     1138.18     1144.66     47.63 o 
  10   6   4      365.76      355.57     32.34 o 
  -5   7   4     1658.95     1403.66     93.23 o 
  -3   7   4     1073.72     1500.65     60.84 o 
  -1   7   4     3072.39     3069.25    122.83 o 
   1   7   4     2742.96     2671.85     83.03 o 
   3   7   4     1080.19     1157.43     64.98 o 
   5   7   4      402.61      375.61     20.85 o 
   7   7   4      442.79      415.67     26.59 o 
   9   7   4      894.96      914.15     44.81 o 
  11   7   4      235.13      255.99     53.73 o 
  -6   8   4     1295.66     1153.55     82.96 o 
  -4   8   4     1258.40     1102.63     57.45 o 
  -2   8   4     1499.39     1496.19     68.25 o 
   0   8   4      479.67      446.13     23.66 o 
   2   8   4     1371.67     1373.19     49.46 o 
   4   8   4     1967.91     1830.22     63.45 o 
   6   8   4     1133.35     1139.31     42.08 o 
   8   8   4      742.80      810.14     34.93 o 
  10   8   4      130.39      126.43     35.69 o 
  -7   9   4     1530.67      979.73     90.86 o 
  -5   9   4     2691.70     2888.73    120.12 o 
  -3   9   4     2281.38     2172.73     94.15 o 
  -1   9   4      346.01      435.51     33.02 o 
   1   9   4     1044.11     1107.11     44.36 o 
   3   9   4      601.37      571.65     31.20 o 
   5   9   4     1320.73     1356.29     64.36 o 
   7   9   4      911.75      846.72     35.89 o 
   9   9   4      784.64      750.52     82.17 o 
  -6  10   4      628.81      623.34     46.84 o 
  -4  10   4      474.68      337.83     34.36 o 
  -2  10   4     1034.56     1337.94     65.02 o 
   0  10   4     3634.33     3603.00    145.12 o 
   2  10   4     2068.91     1975.73     87.27 o 
   4  10   4     1126.47     1067.34     46.95 o 
   6  10   4       92.16       79.32     19.37 o 
   8  10   4       35.15       -3.92     32.39 o 
  -7  11   4      536.35      524.63     68.74 o 
  -5  11   4       56.02       44.38     28.77 o 
  -3  11   4      239.69      267.37     33.96 o 
  -1  11   4     2280.84     2379.73    105.24 o 
   1  11   4     4090.84     4403.37    170.18 o 
   3  11   4     5041.94     4916.21    149.51 o 
   5  11   4     1209.87     1153.39     50.64 o 
   7  11   4      121.41       87.01     34.72 o 
   9  11   4       93.42       83.32     40.05 o 
  -6  12   4      737.28      732.82     55.01 o 
  -4  12   4     1226.37     1149.05     66.48 o 
  -2  12   4     1782.75     1725.79     87.13 o 
   0  12   4      790.91      575.15     45.73 o 
   2  12   4      373.88      373.32     39.81 o 
   4  12   4      407.70      376.74     32.53 o 
   6  12   4      690.29      647.63     49.90 o 
   8  12   4      140.96      167.60     39.82 o 
  -5  13   4     2245.25     2244.68    150.12 o 
  -3  13   4     2198.46     2012.76     99.63 o 
  -1  13   4     1498.45     1578.80     82.32 o 
   1  13   4      136.56      116.04     34.27 o 
   3  13   4      324.66      375.02     42.71 o 
   5  13   4      874.32      952.53     64.79 o 
   7  13   4      883.04      918.89     80.59 o 
  -4  14   4      435.69      583.63     65.58 o 
  -2  14   4      798.14      947.97     65.75 o 
   0  14   4     1441.75     1474.86     99.55 o 
   2  14   4      761.41      793.93     84.54 o 
   4  14   4      322.09      376.88     75.06 o 
  -3  15   4       85.26       89.85     43.30 o 
  -1  15   4      743.66      788.77     63.43 o 
   1  15   4     1453.00     1667.74     90.94 o 
   3  15   4     1319.18     1200.16    119.31 o 
  -5   1   5     3665.56     3492.95    126.81 o 
  -3   1   5     5618.69     6059.81    206.97 o 
  -1   1   5     9620.69    10434.88    484.33 o 
   1   1   5     4756.56     4684.98    162.56 o 
   3   1   5     8892.85     9849.20    238.77 o 
   5   1   5     3091.21     3210.23     93.07 o 
   7   1   5     3171.94     3480.55    121.20 o 
   9   1   5      609.23      661.84     50.57 o 
  11   1   5      254.15      248.99     43.06 o 
  -6   2   5      519.41      650.25     45.04 o 
  -4   2   5     1223.41     1594.43     79.01 o 
  -2   2   5     4911.39     4962.63    263.10 o 
   0   2   5     2750.31     3366.14    161.18 o 
   2   2   5     1799.68     1948.35     50.71 o 
   4   2   5      289.47      278.32     17.01 o 
   6   2   5      325.62      325.56     21.40 o 
   8   2   5      168.17      171.77     27.31 o 
  10   2   5        5.43      -20.49     52.94 o 
  12   2   5       85.38       74.19     34.87 o 
  -7   3   5     4389.91     4174.11    216.49 o 
  -5   3   5      332.07      215.70     25.28 o 
  -3   3   5     1014.74     1071.38     63.21 o 
  -1   3   5    11178.53    11072.89    313.74 o 
   1   3   5    10732.68    10944.55    375.88 o 
   3   3   5     8280.61     8529.84    236.14 o 
   5   3   5     6233.52     6131.39    171.20 o 
   7   3   5     1470.69     1489.95     52.80 o 
   9   3   5      169.56      166.26     28.43 o 
  11   3   5      362.19      379.90     68.74 o 
  -6   4   5      328.97      562.55     45.04 o 
  -4   4   5     3007.89     3610.77    184.88 o 
  -2   4   5     2602.14     2646.84    139.85 o 
   0   4   5     7113.98     7403.43    208.62 o 
   2   4   5     5069.79     4777.18    173.50 o 
   4   4   5     5552.69     5627.49    158.46 o 
   6   4   5     3095.85     3114.81     93.32 o 
   8   4   5      772.04      853.52     40.16 o 
  10   4   5       83.88      111.30     30.59 o 
  -7   5   5     1656.31     1761.93    104.29 o 
  -5   5   5     6258.67     6295.53    319.99 o 
  -3   5   5     6667.40     5702.17    294.71 o 
  -1   5   5     8320.73     8826.30    247.67 o 
   1   5   5     1525.34     1392.99     48.89 o 
   3   5   5      778.48      812.06     40.22 o 
   5   5   5     7913.27     7806.26    216.17 o 
   7   5   5     1230.61     1154.91     46.28 o 
   9   5   5      975.57      982.35     56.49 o 
  11   5   5      156.11      199.89     48.59 o 
  -6   6   5     2627.86     2721.11    150.91 o 
  -4   6   5     5286.50     5040.06    260.73 o 
  -2   6   5     8415.65     8790.28    322.18 o 
   0   6   5     2550.16     2306.70     74.18 o 
   2   6   5      138.26      144.10     16.73 o 
   4   6   5      190.00      200.22     31.55 o 
   6   6   5     3568.52     3391.76    102.04 o 
   8   6   5     1722.16     1593.48     58.74 o 
  10   6   5      134.85      169.22     34.83 o 
  -7   7   5     1955.26     2020.29    122.47 o 
  -5   7   5     1405.89     1602.33     94.02 o 
  -3   7   5     1369.44     1412.79     65.91 o 
  -1   7   5     4880.42     4954.09    187.85 o 
   1   7   5     8955.44     9031.05    306.20 o 
   3   7   5     6709.29     6536.37    192.56 o 
   5   7   5     4900.66     4655.34    118.83 o 
   7   7   5      727.40      712.52     36.80 o 
   9   7   5      262.76      269.58     29.54 o 
  -6   8   5     1295.90      734.34     51.52 o 
  -4   8   5      631.54      548.99     41.15 o 
  -2   8   5     1140.66     1057.14     56.05 o 
   0   8   5     4860.01     4578.82    179.98 o 
   2   8   5     5590.57     5371.83    161.44 o 
   4   8   5     3606.85     3465.80    108.24 o 
   6   8   5     1629.05     1556.83     49.52 o 
   8   8   5      415.06      367.63     26.58 o 
  10   8   5      119.53      152.75     77.83 o 
  -9   9   5       43.48       67.95     49.78 o 
  -7   9   5     1130.11     1124.82     65.67 o 
  -5   9   5     1208.88     1366.09     68.95 o 
  -3   9   5     4052.69     4181.64    230.71 o 
  -1   9   5     3633.08     3537.70    141.06 o 
   1   9   5     1565.92     1560.37    119.70 o 
   3   9   5      381.37      409.91     41.19 o 
   5   9   5     1015.41     1014.69     38.13 o 
   7   9   5      779.30      751.39     34.65 o 
   9   9   5      202.44      269.04     42.36 o 
  -8  10   5      121.87       90.07     52.15 o 
  -6  10   5      843.24      934.41     57.02 o 
  -4  10   5     2920.84     2911.93    122.41 o 
  -2  10   5     3111.54     3084.78    125.88 o 
   0  10   5     2422.28     2499.66    109.31 o 
   2  10   5      496.32      450.71     73.87 o 
   4  10   5       27.45       16.27     19.96 o 
   6  10   5     1219.58     1185.25     43.91 o 
   8  10   5      841.24      780.17     97.97 o 
  -7  11   5      385.70      398.76     44.43 o 
  -5  11   5      300.16      299.51     37.19 o 
  -3  11   5      270.66      236.09     34.75 o 
  -1  11   5     1020.57      998.96     58.14 o 
   1  11   5     2199.59     2026.47     95.26 o 
   3  11   5      946.38      944.02     58.58 o 
   5  11   5      276.76      243.32     28.46 o 
   7  11   5       58.44       39.27     33.07 o 
  -6  12   5      615.73      619.44     70.32 o 
  -4  12   5      116.80      101.13     33.52 o 
  -2  12   5      181.68      255.82     37.15 o 
   0  12   5      859.72      789.34    117.33 o 
   2  12   5     2203.64     2180.81    124.84 o 
   4  12   5     1614.75     1649.33     90.94 o 
   6  12   5      513.24      536.03     46.89 o 
  -5  13   5       76.09       11.53     35.21 o 
  -3  13   5      177.05      282.62     52.54 o 
  -1  13   5      318.26      293.73     53.33 o 
   1  13   5      218.50      223.75     40.62 o 
   3  13   5       35.93       47.17     34.65 o 
   5  13   5      217.13      226.52     43.53 o 
  -6  14   5       68.38      -23.70     56.89 o 
  -4  14   5      459.63      522.62     50.83 o 
  -2  14   5      850.92      988.94     68.13 o 
   0  14   5     1027.30     1037.17     68.91 o 
   2  14   5      700.46      633.93     56.36 o 
   4  14   5      304.00      337.72     48.20 o 
  -3  15   5       60.47       90.43     39.65 o 
  -1  15   5       60.75       30.42     39.67 o 
   1  15   5      111.65      107.51     67.55 o 
  -4   0   6     1487.44     1273.64     73.48 o 
  -2   0   6     3038.58     2962.09    153.28 o 
   2   0   6    12699.88    12618.45    431.21 o 
   4   0   6    11715.46    12669.34    476.04 o 
   6   0   6     1317.39     1312.36     79.01 o 
   8   0   6      519.16      573.61     55.31 o 
  10   0   6       66.20      123.26     45.04 o 
  -5   1   6     2126.14     2034.51    109.03 o 
  -3   1   6      770.49      531.41     28.43 o 
  -1   1   6     3431.13     4518.59    208.59 o 
   1   1   6     3886.02     3970.46    142.53 o 
   3   1   6     2917.96     2928.26     75.26 o 
   5   1   6     1006.98     1019.34     37.51 o 
   7   1   6      661.05      752.57     42.98 o 
   9   1   6       86.30      104.77     29.79 o 
  11   1   6       22.27       10.39     33.21 o 
  -6   2   6     1993.98     2540.97    126.42 o 
  -4   2   6    13994.90    15125.71    728.47 o 
  -2   2   6    16528.58    15887.81    516.99 o 
   0   2   6    14575.92    15422.17    567.69 o 
   2   2   6     2130.35     2236.69     58.86 o 
   4   2   6     2291.64     2458.49     73.76 o 
   6   2   6     2073.92     2138.26     80.16 o 
   8   2   6     1710.39     1605.75     69.92 o 
  10   2   6      502.33      553.96     43.85 o 
  -7   3   6      316.82      587.05     48.20 o 
  -5   3   6     3661.19     3512.00    185.67 o 
  -3   3   6     6060.71     6234.69    312.88 o 
  -1   3   6     2813.80     2597.44     81.92 o 
   1   3   6     2417.01     2648.50     96.19 o 
   3   3   6      537.27      597.12     26.14 o 
   5   3   6      827.22      882.05     35.32 o 
   7   3   6      361.76      367.79     32.68 o 
   9   3   6      940.06      964.17     55.54 o 
  11   3   6      322.59      313.82     41.16 o 
  -8   4   6      944.55      782.20     62.42 o 
  -6   4   6     1343.23     1043.72     69.53 o 
  -4   4   6     2149.31     2597.85    131.16 o 
  -2   4   6      350.49      390.31     37.92 o 
   0   4   6     6436.41     6429.83    185.42 o 
   2   4   6     9393.31     9281.98    320.61 o 
   4   4   6     7180.75     7240.78    200.27 o 
   6   4   6     3404.28     3430.26    104.69 o 
   8   4   6      121.97      133.67     29.55 o 
  10   4   6      129.01       97.25     33.77 o 
  -7   5   6      845.81      926.79     67.95 o 
  -5   5   6      933.45      869.90     62.42 o 
  -3   5   6       87.40       75.85     25.28 o 
  -1   5   6      110.00       99.17     15.18 o 
   1   5   6     2679.58     2731.93     84.12 o 
   3   5   6     9425.05     9191.06    321.07 o 
   5   5   6      117.47      145.38     18.85 o 
   7   5   6      340.74      303.37     26.03 o 
   9   5   6      105.86       79.78     30.18 o 
  11   5   6      125.16      160.49     58.47 o 
  -8   6   6      184.48      218.86     39.51 o 
  -6   6   6      344.57      288.39     37.92 o 
  -4   6   6     1117.76     1196.21     76.64 o 
  -2   6   6     3567.22     3394.85    137.23 o 
   0   6   6     2307.70     2381.01     74.76 o 
   2   6   6    10031.22    10058.34    287.73 o 
   4   6   6     1297.62     1197.70     39.37 o 
   6   6   6      217.51      259.66     24.13 o 
   8   6   6      256.03      249.89     35.99 o 
  10   6   6      622.54      683.63     50.45 o 
  -7   7   6       88.59       24.49     34.76 o 
  -5   7   6      772.27      994.74     69.53 o 
  -3   7   6     1150.31     1135.22     59.84 o 
  -1   7   6     1919.64     2183.21    137.08 o 
   1   7   6     3629.20     3370.39    103.36 o 
   3   7   6     2643.76     2563.84     82.33 o 
   5   7   6     1123.61     1038.26     37.85 o 
   7   7   6      225.19      298.20     27.40 o 
   9   7   6      118.59       81.66     54.12 o 
  -8   8   6       94.80       86.91     38.71 o 
  -6   8   6      605.14      835.55     51.45 o 
  -4   8   6     1949.05     1763.55     82.92 o 
  -2   8   6      817.27      754.11     48.13 o 
   0   8   6      404.01      442.80     57.68 o 
   2   8   6      967.54      945.60     41.22 o 
   4   8   6     1159.58     1161.71     50.22 o 
   6   8   6      437.85      389.79     25.17 o 
   8   8   6      192.98      199.69     24.15 o 
  -9   9   6      118.97      131.16     57.68 o 
  -7   9   6      495.24      477.95     45.18 o 
  -5   9   6      767.43      800.85     52.57 o 
  -3   9   6     2943.05     3006.26    125.28 o 
  -1   9   6     1801.49     1985.99     90.55 o 
   1   9   6      601.00      512.06     39.71 o 
   3   9   6      850.24      871.68     40.80 o 
   5   9   6      997.37      911.21     39.46 o 
   7   9   6      582.98      519.41     29.60 o 
   9   9   6      315.68      323.57     34.36 o 
  -8  10   6      381.16      265.08     56.49 o 
  -6  10   6      179.38      190.83     36.44 o 
  -4  10   6      163.23      153.09     32.45 o 
  -2  10   6      657.80      414.04     38.92 o 
   0  10   6     1028.66     1056.00     61.95 o 
   2  10   6      792.43      813.65     55.42 o 
   4  10   6      684.34      695.86     38.64 o 
   6  10   6      108.72      101.84     22.54 o 
   8  10   6       49.72       51.42     27.49 o 
  -7  11   6      385.79      281.53     40.74 o 
  -5  11   6      396.43      480.04     46.79 o 
  -3  11   6       61.29       68.07     28.23 o 
  -1  11   6     1511.30     1337.92     71.91 o 
   1  11   6     2568.51     2404.58    108.67 o 
   3  11   6     2594.46     2492.67    213.72 o 
   5  11   6      687.81      671.99     39.93 o 
   7  11   6       58.83       58.99     24.27 o 
  -6  12   6      488.53      503.58     49.26 o 
  -4  12   6      986.98      946.54     82.96 o 
  -2  12   6      825.31      902.56     58.78 o 
   0  12   6      785.44      778.76     74.66 o 
   2  12   6      363.11      270.74     40.99 o 
   4  12   6      361.31      339.11     42.89 o 
   6  12   6      322.50      302.07     34.08 o 
  -5  13   6      904.57     1188.30     74.64 o 
  -3  13   6     2611.60     2426.33    115.45 o 
  -1  13   6     2174.40     2040.44    167.11 o 
   1  13   6      403.70      395.42     46.07 o 
   3  13   6        1.74      -12.72     34.91 o 
   5  13   6      346.57      367.90     50.93 o 
  -4  14   6      285.89      321.58     62.02 o 
  -2  14   6      393.84      319.34     49.38 o 
   0  14   6      819.47      831.03     60.63 o 
   2  14   6      519.50      618.88     71.50 o 
  -5   1   7     2817.82     2957.35    147.75 o 
  -3   1   7     6059.56     5990.40    216.77 o 
  -1   1   7     4477.49     4336.34    144.22 o 
   1   1   7     4585.78     4966.32    138.35 o 
   3   1   7     1114.59     1178.80     40.65 o 
   5   1   7     2424.79     2383.64     87.15 o 
   7   1   7     1262.50     1468.22     65.43 o 
   9   1   7     1089.73     1090.94     58.92 o 
  11   1   7      192.59      181.49     39.03 o 
  -6   2   7      660.91      654.99     50.57 o 
  -2   2   7     1845.49     1919.62     69.95 o 
   0   2   7      443.67      417.32     41.48 o 
   2   2   7      108.36      129.40     13.66 o 
   4   2   7        1.60        7.81     13.01 o 
   6   2   7      200.64      223.00     26.50 o 
   8   2   7      279.36      267.99     33.07 o 
  10   2   7       21.31       47.41     31.29 o 
  -7   3   7     1726.46     2472.23    128.79 o 
  -5   3   7     1290.39     1164.61     72.69 o 
  -3   3   7     1721.45     1663.16     97.18 o 
  -1   3   7     2348.39     2336.84     84.85 o 
   1   3   7     5787.11     6029.02    209.10 o 
   3   3   7     5428.47     5446.39    152.85 o 
   5   3   7     2747.55     2692.08     82.57 o 
   7   3   7      596.84      589.29     38.54 o 
   9   3   7      384.84      418.64     39.67 o 
  -8   4   7     1462.08     1608.65     99.55 o 
  -6   4   7      999.78     1048.47     68.74 o 
  -4   4   7     1633.24     1716.10    101.13 o 
  -2   4   7      958.13      933.05     50.67 o 
   0   4   7     3903.00     3611.62    112.13 o 
   2   4   7     2621.19     2843.12    106.30 o 
   4   4   7     1181.66     1095.28     41.99 o 
   6   4   7      893.83      861.21     38.09 o 
   8   4   7      412.39      413.46     37.71 o 
  10   4   7       12.69       22.02     33.24 o 
  -7   5   7      854.88      839.88     65.58 o 
  -5   5   7     2934.18     3010.29    163.55 o 
  -3   5   7     5923.24     6137.03    231.40 o 
  -1   5   7     8722.31     9062.73    329.61 o 
   1   5   7     5833.23     5642.63    165.47 o 
   3   5   7      461.65      429.61     29.80 o 
   5   5   7     1320.06     1359.61     47.56 o 
   7   5   7     2155.18     2078.10     82.54 o 
   9   5   7      714.18      693.98     67.16 o 
  -8   6   7      192.61      239.40     44.25 o 
  -6   6   7     1189.01     1170.14     81.38 o 
  -4   6   7     2897.22     2849.94    119.56 o 
  -2   6   7     6450.07     6591.45    249.27 o 
   0   6   7     5318.35     5548.80    214.96 o 
   2   6   7      817.75      827.57     37.35 o 
   4   6   7      857.19      881.02     33.45 o 
   6   6   7      811.07      765.19     37.75 o 
   8   6   7      895.29      894.66     54.45 o 
  10   6   7      202.73      198.43     38.11 o 
  -7   7   7     1556.93     1483.81     98.76 o 
  -5   7   7     1605.34     1706.62    105.08 o 
  -3   7   7      426.64      370.35     35.12 o 
  -1   7   7     4573.78     4276.22    170.09 o 
   1   7   7     1990.39     1864.72     85.84 o 
   3   7   7     3466.96     3064.82    107.08 o 
   5   7   7      546.05      521.55     27.32 o 
   7   7   7     1251.82     1207.23     50.18 o 
   9   7   7       14.25      -26.86     33.30 o 
  -8   8   7      528.87      702.40     67.16 o 
  -6   8   7     1059.57     1149.68     64.70 o 
  -4   8   7      117.94      125.96     27.33 o 
  -2   8   7      705.63      719.00     48.60 o 
   0   8   7     2346.49     2067.09     93.80 o 
   2   8   7     2616.69     2420.07    216.88 o 
   4   8   7     1999.83     1888.47     69.64 o 
   6   8   7     1732.36     1556.11     53.05 o 
   8   8   7        7.57       30.58     22.43 o 
  -9   9   7      196.13      150.12     63.21 o 
  -7   9   7      447.73      495.48     53.33 o 
  -5   9   7     1333.19     1259.77     71.09 o 
  -3   9   7     1966.94     1939.09    118.52 o 
  -1   9   7     2485.44     2405.28    107.86 o 
   1   9   7      515.75      559.41     44.29 o 
   3   9   7        0.64      -15.72     26.43 o 
   5   9   7      252.91      245.49     23.90 o 
   7   9   7      459.99      454.75     30.50 o 
  -8  10   7        5.86       25.03     34.92 o 
  -6  10   7      348.06      381.32     41.94 o 
  -4  10   7     1862.81     1853.97     89.55 o 
  -2  10   7     3042.05     2776.18    121.75 o 
   0  10   7     2448.15     2478.79    111.82 o 
   2  10   7      908.67      901.37     60.77 o 
   4  10   7       35.05       23.41     31.71 o 
   6  10   7      318.56      271.16     27.28 o 
  -7  11   7      309.05      285.00     42.11 o 
  -5  11   7      163.61      159.16     39.09 o 
  -3  11   7      135.36      125.44     73.08 o 
  -1  11   7      331.23      340.44     40.58 o 
   1  11   7      793.20      847.68     71.11 o 
   3  11   7      717.65      767.52    107.45 o 
   5  11   7     1045.61     1125.07     55.40 o 
  -6  12   7      572.31      582.34     53.33 o 
  -4  12   7      610.30      526.57     50.61 o 
  -2  12   7       67.49       53.34     33.21 o 
   0  12   7      231.57      308.81     42.19 o 
   2  12   7      701.68      856.80     61.87 o 
   4  12   7      748.13      743.75     58.61 o 
  -5  13   7      116.70      155.67     42.14 o 
  -3  13   7      195.87      215.52     40.77 o 
  -1  13   7      283.25      305.28     43.66 o 
   1  13   7      196.82      289.42     44.75 o 
   3  13   7       23.89       48.03     38.81 o 
  -2  14   7      322.74      376.22     48.77 o 
   0  14   7      600.58      662.43     58.83 o 
  -4   0   8      821.71      831.19     56.10 o 
  -2   0   8      365.58      369.77     36.34 o 
   0   0   8     1892.26     2142.76    103.50 o 
   2   0   8     6957.19     6512.73    229.81 o 
   4   0   8     5381.28     5569.43    259.94 o 
   6   0   8     3027.08     3097.20    159.60 o 
   8   0   8      274.05      297.08     49.78 o 
  10   0   8      250.17      266.26     55.31 o 
  -5   1   8     1340.68     1441.15     82.96 o 
  -3   1   8     1693.47     1661.36     75.45 o 
  -1   1   8     1566.80     1340.14     55.55 o 
   1   1   8     1448.79     1560.73     45.69 o 
   3   1   8     1490.33     1497.72     50.68 o 
   5   1   8     1198.71     1113.90     51.66 o 
   7   1   8      329.16      305.29     34.33 o 
   9   1   8        9.06       -5.45     30.82 o 
  -4   2   8     3520.35     3387.17    179.35 o 
  -2   2   8     8088.42     8227.02    273.70 o 
   0   2   8     4140.16     4237.27    152.54 o 
   2   2   8     2497.21     2557.01     77.49 o 
   4   2   8      787.80      755.52     40.77 o 
   6   2   8     1236.93     1253.27    152.09 o 
   8   2   8      872.23      868.98     54.11 o 
  10   2   8      864.64      877.47     56.95 o 
  -5   3   8      832.95      964.71     65.58 o 
  -3   3   8     3662.77     3844.64    195.16 o 
  -1   3   8     1651.62     1918.88     71.39 o 
   1   3   8     3379.46     3525.41    129.35 o 
   3   3   8      292.59      295.70     20.66 o 
   5   3   8       33.41       20.19     21.46 o 
   7   3   8       55.94       22.85     26.80 o 
   9   3   8       98.75      136.32     33.77 o 
  -6   4   8     2299.52     2296.04    128.79 o 
  -4   4   8     1303.43     1561.24     93.23 o 
  -2   4   8     1203.68     1076.86     57.30 o 
   0   4   8      555.05      596.49     33.34 o 
   2   4   8     1400.13     1415.56     61.32 o 
   4   4   8     3947.42     4134.75    121.32 o 
   6   4   8     2383.10     2416.17     92.18 o 
   8   4   8      311.10      285.74     34.91 o 
  -7   5   8      332.25      255.99     40.30 o 
  -5   5   8      732.73      700.03     56.89 o 
  -3   5   8       59.47       85.12     23.08 o 
  -1   5   8      358.22      374.41     56.49 o 
   1   5   8     1382.26     1344.63     50.12 o 
   3   5   8     2216.67     2297.91     64.66 o 
   5   5   8      854.37      823.31     38.05 o 
   7   5   8      338.56      291.32     32.83 o 
   9   5   8      370.29      378.91     44.13 o 
  -8   6   8      124.10       94.02     40.30 o 
  -6   6   8       93.71      159.60     34.76 o 
  -4   6   8      917.02      976.73     56.00 o 
  -2   6   8     2540.20     2592.80    110.59 o 
   0   6   8     5601.26     5223.28    205.51 o 
   2   6   8       69.02       97.63     19.26 o 
   4   6   8     2223.13     2365.56     91.92 o 
   6   6   8      205.76      215.42     24.80 o 
   8   6   8      754.77      754.25     49.15 o 
  -9   7   8       66.13       92.44     45.04 o 
  -7   7   8      113.17      116.14     40.30 o 
  -5   7   8      440.41      399.50     38.29 o 
  -3   7   8     1425.48     1441.22     75.35 o 
  -1   7   8       95.99       84.51     33.58 o 
   1   7   8     1522.57     1554.16    106.66 o 
   3   7   8     1490.99     1364.76     58.35 o 
   5   7   8      434.55      400.39     26.50 o 
   7   7   8      224.63      177.21     27.68 o 
  -8   8   8      249.85      172.24     49.78 o 
  -6   8   8       90.42       73.02     31.28 o 
  -4   8   8     1481.98     1628.78     79.73 o 
  -2   8   8      758.43      674.52     48.59 o 
   0   8   8      849.34      840.25     56.66 o 
   2   8   8      184.51      180.06     32.91 o 
   4   8   8      819.87      863.45     37.44 o 
   6   8   8      537.75      539.20     32.04 o 
   8   8   8      188.63      215.30     32.18 o 
  -9   9   8       11.80       -2.45     37.12 o 
  -7   9   8      391.36      441.19     44.41 o 
  -5   9   8     1744.67     1443.34     79.05 o 
  -3   9   8     1954.63     1949.50     92.89 o 
  -1   9   8      610.55      484.43     42.84 o 
   1   9   8      229.00      189.69     34.76 o 
   3   9   8      575.45      568.93     86.52 o 
   5   9   8      369.68      347.47     28.33 o 
   7   9   8      317.35      305.22     29.57 o 
  -8  10   8       72.92       28.71     38.72 o 
  -6  10   8      343.66      337.78     42.33 o 
  -4  10   8       33.03       43.32     31.89 o 
  -2  10   8      406.18      398.60     50.96 o 
   0  10   8      621.64      636.15     50.61 o 
   2  10   8     1556.11     1505.25    120.89 o 
   4  10   8      557.40      609.84     52.74 o 
   6  10   8      177.80      133.85     31.04 o 
  -7  11   8      502.46      498.03     52.18 o 
  -5  11   8      251.33      215.24     42.41 o 
  -3  11   8       26.64       31.51     32.88 o 
  -1  11   8      275.72      267.08     41.34 o 
   1  11   8     1123.72     1207.77     94.02 o 
   3  11   8     1689.38     1586.33     89.68 o 
   5  11   8      373.83      337.74     36.73 o 
  -6  12   8      210.98      194.18     62.02 o 
  -4  12   8      474.41      532.16     61.23 o 
  -2  12   8      666.48      608.35     52.72 o 
   0  12   8      291.87      352.35     63.21 o 
   2  12   8       14.76        6.19     37.56 o 
   4  12   8      321.64      321.44     47.13 o 
  -3  13   8     1033.40     1090.16     74.92 o 
  -1  13   8     1050.89     1109.14     73.61 o 
   1  13   8      665.05      607.57     57.87 o 
  -3   1   9     1498.49     1515.42     92.44 o 
  -1   1   9     3905.27     3811.00    137.46 o 
   1   1   9     2941.06     2771.56     84.05 o 
   3   1   9     1895.36     1996.83     75.93 o 
   5   1   9      390.98      391.36     42.67 o 
   7   1   9     1967.86     1867.72     81.98 o 
   9   1   9      368.14      335.62     53.33 o 
  -4   2   9      495.01      538.85     48.99 o 
  -2   2   9      983.12      882.54     71.90 o 
   0   2   9      500.09      562.37     29.52 o 
   2   2   9      353.99      346.99     23.04 o 
   4   2   9        5.97       12.85     26.47 o 
   6   2   9        2.27      -13.71     25.31 o 
   8   2   9      142.18       97.00     34.58 o 
  -5   3   9     2779.41     2800.91    155.65 o 
  -3   3   9      236.93      141.43     32.39 o 
  -1   3   9      194.32      192.26     29.33 o 
   1   3   9     4211.52     4081.74    203.90 o 
   3   3   9     3935.10     4178.65    122.17 o 
   5   3   9     1392.75     1365.84     62.14 o 
   7   3   9      626.78      605.79     43.53 o 
   9   3   9      404.48      407.14     49.38 o 
  -6   4   9      198.15      157.23     34.76 o 
  -4   4   9       51.05       81.38     29.23 o 
  -2   4   9     1881.00     2182.37     95.46 o 
   0   4   9      550.80      644.19     50.57 o 
   2   4   9      537.67      553.98     27.72 o 
   4   4   9      887.47      879.01     40.08 o 
   6   4   9      711.62      706.47     44.97 o 
   8   4   9      173.68      103.69     33.71 o 
  -7   5   9       63.13       64.79     35.55 o 
  -5   5   9      864.13      899.14     67.95 o 
  -3   5   9     2974.22     2670.31    118.30 o 
  -1   5   9     1725.49     1566.13     76.49 o 
   1   5   9     2414.14     2709.93    197.53 o 
   3   5   9      375.02      386.88     24.08 o 
   5   5   9      510.83      492.60     36.57 o 
   7   5   9      732.21      724.05     47.48 o 
  -6   6   9      357.97      338.95     46.62 o 
  -4   6   9      696.54      698.95     50.04 o 
  -2   6   9     1932.65     1738.05     84.09 o 
   0   6   9     2000.89     2044.55     95.75 o 
   2   6   9      696.18      707.10     50.27 o 
   4   6   9       90.83       76.68     20.18 o 
   6   6   9       80.16       67.60     36.34 o 
   8   6   9      404.92      425.00     42.11 o 
  -7   7   9      823.47      779.83     74.27 o 
  -5   7   9      700.10      745.27     69.53 o 
  -3   7   9      936.06     1117.01     65.35 o 
  -1   7   9      680.91      773.90     53.42 o 
   1   7   9     1208.73     1208.73     69.53 o 
   3   7   9     1691.66     1664.89     85.46 o 
   5   7   9     2010.65     1991.03     63.19 o 
   7   7   9      365.73      318.45     33.77 o 
  -8   8   9      905.43      831.98     77.43 o 
  -6   8   9     1306.95     1541.81     99.16 o 
  -4   8   9     2380.72     1931.57     92.23 o 
  -2   8   9      136.32      158.45     34.35 o 
   0   8   9      535.63      463.95     44.54 o 
   2   8   9     2028.74     2000.01     96.66 o 
   4   8   9      952.02      908.73     48.72 o 
   6   8   9      606.27      592.43     35.07 o 
  -7   9   9      316.10      289.43     42.37 o 
  -5   9   9      219.68      221.90     38.72 o 
  -3   9   9     1069.62      985.33     63.78 o 
  -1   9   9     1470.25     1560.27     83.91 o 
   1   9   9      622.31      687.52     87.31 o 
   3   9   9      157.17      167.49     67.16 o 
   5   9   9       32.74       18.38     26.82 o 
  -6  10   9       76.63       64.64     34.72 o 
  -4  10   9      211.82      305.10     43.84 o 
  -2  10   9      958.63     1057.87     74.27 o 
   0  10   9     2063.31     1898.80     96.40 o 
   2  10   9      729.50      693.95     77.03 o 
   4  10   9      206.14      186.67     43.01 o 
  -5  11   9      209.64      221.19     42.13 o 
  -3  11   9       86.62       48.65     34.92 o 
  -1  11   9       11.45      -31.73     34.65 o 
   1  11   9      154.16      109.57     40.16 o 
   3  11   9      163.34      159.11     43.87 o 
  -4  12   9      435.34      477.22     67.16 o 
  -2  12   9      302.16      269.83     46.77 o 
   0  12   9      223.79      231.82     46.33 o 
   2  12   9       98.93       84.32     40.74 o 
  -2   0  10      670.86      632.08     57.68 o 
   0   0  10      698.66      828.13     47.08 o 
   2   0  10      725.18      786.94     61.63 o 
   4   0  10     6539.03     6229.16    292.34 o 
   6   0  10     1214.56     1095.08     82.17 o 
   8   0  10      549.17      647.88     74.27 o 
  -3   1  10      528.74      571.24     54.52 o 
  -1   1  10      609.93      569.56     36.82 o 
   1   1  10      817.14      767.43     36.02 o 
   3   1  10      106.19      120.36     26.26 o 
   5   1  10      115.10      144.28     31.00 o 
   7   1  10      232.40      238.40     69.13 o 
  -4   2  10      878.29      705.56     61.63 o 
  -2   2  10     4303.10     4477.51    233.87 o 
   0   2  10     3443.40     3641.52    124.76 o 
   2   2  10     1113.17     1146.19     52.37 o 
   4   2  10      811.02      815.47     46.09 o 
   6   2  10      610.29      576.79     42.74 o 
   8   2  10      317.94      362.36     41.89 o 
  -5   3  10      302.40      202.27     38.71 o 
  -3   3  10      697.94      762.45     67.16 o 
  -1   3  10      498.54      478.83     43.08 o 
   1   3  10      397.13      454.79     26.80 o 
   3   3  10      542.43      567.36     50.17 o 
   5   3  10       12.89      -11.82     36.34 o 
   7   3  10       29.46       68.78     32.65 o 
  -4   4  10      699.81      562.55     57.68 o 
  -2   4  10     1044.64     1239.92     69.63 o 
   0   4  10      299.12      302.23     37.00 o 
   2   4  10     1585.85     1538.99     50.75 o 
   4   4  10     1028.01     1030.79     75.45 o 
   6   4  10     1142.90     1059.44     59.77 o 
  -5   5  10      656.94      655.78     60.84 o 
  -3   5  10      715.11      738.80     61.23 o 
  -1   5  10       71.34       62.95     28.48 o 
   1   5  10      271.71      271.22     37.42 o 
   3   5  10      152.25      155.33     21.84 o 
   5   5  10     1031.02      973.74     54.74 o 
   7   5  10      136.97       85.77     33.71 o 
  -6   6  10       38.92       56.89     37.13 o 
  -4   6  10      152.85      192.54     35.04 o 
  -2   6  10      638.32      671.02     49.70 o 
   0   6  10     1455.75     1486.44     90.07 o 
   2   6  10     1125.01     1055.83     65.56 o 
   4   6  10      751.10      825.59     49.38 o 
   6   6  10      580.08      600.83     40.11 o 
  -7   7  10      240.84      166.70     35.36 o 
  -5   7  10      108.70       43.03     38.32 o 
  -3   7  10      351.16      428.94     43.66 o 
  -1   7  10      758.28      805.33     75.45 o 
   1   7  10      530.71      596.02     50.80 o 
   3   7  10     1191.70     1207.29     56.27 o 
   5   7  10      223.26      213.85     40.27 o 
  -8   8  10       52.48       55.24     38.58 o 
  -6   8  10      474.10      447.60     46.33 o 
  -4   8  10       71.15       92.57     34.35 o 
  -2   8  10      641.36      717.65     57.15 o 
   0   8  10      105.63       90.25     32.91 o 
   2   8  10      436.95      380.30     45.77 o 
   4   8  10      237.72      226.98     32.57 o 
  -7   9  10      168.79      146.93     42.05 o 
  -5   9  10      319.05      348.32     42.69 o 
  -3   9  10      770.65      879.34     62.83 o 
  -1   9  10      870.62      993.39     67.90 o 
   1   9  10      636.94      601.82     53.63 o 
   3   9  10       48.22       40.71     37.00 o 
  -6  10  10      378.16      403.74     65.58 o 
  -4  10  10       28.78       -3.17     34.78 o 
  -2  10  10      125.87      167.98     41.19 o 
   0  10  10      220.76      210.41     46.62 o 
   2  10  10      473.97      479.79     50.61 o 
  -3  11  10      185.08      175.10     42.79 o 
  -1  11  10       35.80       30.66     40.92 o 
   1  11  10      157.29      192.58     44.88 o 
  -1   1  11      288.76      264.43     26.94 o 
   1   1  11     2403.37     2430.45     91.06 o 
   3   1  11      982.03      933.10     52.79 o 
   5   1  11      871.94      963.24     56.54 o 
   7   1  11      344.40      347.98     47.41 o 
  -2   2  11      544.06      633.96     48.93 o 
   0   2  11      667.34      718.04     39.55 o 
   2   2  11      166.50      122.98     26.24 o 
   4   2  11       22.21       46.25     35.16 o 
   6   2  11       14.66      -26.30     35.95 o 
  -3   3  11      105.24      117.73     40.30 o 
  -1   3  11      321.81      370.29     42.19 o 
   1   3  11     1073.31      999.01     49.10 o 
   3   3  11     1282.22     1320.94     62.45 o 
   5   3  11      780.24      883.31     53.35 o 
  -4   4  11      445.42      413.22     54.52 o 
  -2   4  11        7.96       23.12     27.88 o 
   0   4  11       39.49       64.24     32.03 o 
   2   4  11      452.65      496.67     79.41 o 
   4   4  11      479.56      464.70     39.38 o 
   6   4  11      209.92      154.42     36.03 o 
  -5   5  11      316.35      235.45     47.41 o 
  -3   5  11      956.74     1078.44     68.34 o 
  -1   5  11     1735.89     1941.62     96.10 o 
   1   5  11      760.88      759.19     59.26 o 
   3   5  11     1034.96     1180.10     73.08 o 
   5   5  11      180.46      237.17     53.33 o 
  -6   6  11       77.14       46.68     33.46 o 
  -4   6  11      371.05      424.89     45.43 o 
  -2   6  11      692.95      669.13     53.14 o 
   0   6  11      879.17      897.61     63.10 o 
   2   6  11      674.65      655.42     43.31 o 
   4   6  11      156.00      135.52     37.76 o 
  -7   7  11      346.55      318.41     73.48 o 
  -5   7  11      582.56      612.25     83.36 o 
  -3   7  11      131.89      136.59     36.26 o 
  -1   7  11        5.72       -9.87     31.69 o 
   1   7  11      583.20      598.24     53.60 o 
   3   7  11      791.12      794.79     69.66 o 
   5   7  11      685.66      707.16     55.10 o 
  -6   8  11      222.85      410.04     87.31 o 
  -4   8  11      664.52      610.79     84.15 o 
  -2   8  11      185.07      191.16     43.41 o 
   0   8  11       80.80       93.84     36.01 o 
   2   8  11      241.90      227.92     43.23 o 
   4   8  11      277.30      249.43     42.06 o 
  -5   9  11       34.46       67.07     36.10 o 
  -3   9  11      279.73      370.21     63.60 o 
  -1   9  11     1198.91     1236.01    214.91 o 
   1   9  11      504.85      507.38     53.56 o 
  -2  10  11      312.97      216.01     44.60 o 
   0  10  11      311.67      282.64     45.45 o 
   0   0  12      341.30      353.97     48.20 o 
   2   0  12      980.18      905.46     71.11 o 
   4   0  12      974.43      986.84     85.33 o 
  -1   1  12       89.07       82.52     30.48 o 
   1   1  12      256.93      244.82     39.90 o 
   3   1  12       86.35       61.79     35.55 o 
   5   1  12       18.19        0.14     33.77 o 
  -2   2  12     1988.58     2041.10    100.72 o 
   0   2  12     1323.95     1492.63    123.26 o 
   2   2  12     1123.11     1182.30     61.69 o 
   4   2  12      507.67      544.68     44.41 o 
  -3   3  12        8.24      -22.76     39.11 o 
  -1   3  12      627.73      688.43     66.37 o 
   1   3  12      408.54      405.76     42.67 o 
   3   3  12      140.26      130.68     46.22 o 
   5   3  12       57.63       37.35     35.16 o 
  -4   4  12      579.19      633.31     54.67 o 
  -2   4  12      301.10      336.48     42.13 o 
   0   4  12      747.86      821.61    103.11 o 
   2   4  12      113.98      127.30     36.03 o 
   4   4  12      533.01      451.53     46.91 o 
  -5   5  12      112.11       86.12     64.79 o 
  -3   5  12      297.67      301.17     42.49 o 
  -1   5  12      112.73       99.19     36.42 o 
   1   5  12      146.41      134.81     31.83 o 
   3   5  12      229.40      262.65     48.59 o 
  -6   6  12       20.83      -48.20     56.10 o 
  -4   6  12       61.99       71.64     39.90 o 
  -2   6  12      136.95      168.02     40.82 o 
   0   6  12      737.43      769.88     60.38 o 
   2   6  12     1020.68     1046.94    112.19 o 
  -5   7  12       87.33       96.63     40.47 o 
  -3   7  12        6.94      -24.14     34.55 o 
  -1   7  12      323.47      283.81     44.99 o 
   1   7  12      204.13      181.61     43.57 o 
  -2   8  12      280.90      410.71     53.64 o 
   0   8  12      520.56      531.53     56.69 o 
  -1   1  13      679.88      643.93     74.27 o 
   1   1  13      548.73      599.42     69.92 o 
   3   1  13      804.34      956.94     58.36 o 
  -2   2  13       14.05        0.00     55.31 o 
   0   2  13      171.80      228.33     39.56 o 
   2   2  13       23.99        4.35     34.30 o 
  -3   3  13      540.07      530.95     85.33 o 
  -1   3  13      226.17      221.58     40.36 o 
   1   3  13      203.74      186.60     39.94 o 
   3   3  13      535.31      547.56     67.55 o 
  -4   4  13      201.49      174.61     66.37 o 
  -2   4  13       29.70       55.49     36.21 o 
   0   4  13       41.10       68.72     37.15 o 
   2   4  13       42.36       72.13     38.80 o 
  -3   5  13      378.60      405.47     50.12 o 
  -1   5  13      622.01      533.00    112.98 o 
   1   5  13      477.08      467.96     50.83 o 
  -2   6  13      251.25      274.01     82.17 o 
                                                 
